# Supplementary material for: Mesoscale neuronal granular trial variability in vivo illustrated by nonlinear recurrent network in silico
Source: Nat Commun. 2024 Nov 15;15:9894. doi: 10.1038/s41467-024-54346-3 (PMC11567969; doi:10.1038/s41467-024-54346-3)
Supplement: Supplementary file 7 — Source Data [file 41467_2024_54346_MOESM7_ESM.xlsx]

## Sheet: Fig 1e
Figure 1e
			Brain regions (Neuron number percentage)
	sex	animal	MOs1	MOp1	SSp-ll1	SSp-tr1	SSp-ul1	SSp-bfd1	VISam1	VISpm1	VISp1	ACAd1	RSPd1	RSPagl1	RSPv1
	F	Mouse 01	21.1085	13.2287	7.59265	8.6611	1.3823	0.22037	2.54424	1.84307	0.88147	0.72788	30.0367	11.0851	0.68781
	M	Mouse 02	16.412	8.95551	4.9742	6.60956	2.71586	1.75217	3.28044	8.17677	16.704	1.0513	16.2075	11.6422	1.51854
	F	Mouse 03	21.1774	9.96773	5.83395	5.92049	1.39518	0.08015	7.19864	7.49371	1.99241	0.25109	24.4678	13.6163	0.60503
	F	Mouse 04	25.0827	11.2985	6.89572	9.02528	1.01649	0.06278	5.2068	4.25429	1.36297	0.4008	24.3137	9.8462	1.23379
	M	Mouse 05	27.1537	13.3591	11.6993	9.09891	0.33648	0.4303	5.14105	0.95848	0.0973	1.6911	20.4183	8.85567	0.76041
	M	Mouse 06	23.8595	13.0787	10.6792	6.79995	4.01155	0.36146	5.34605	3.84373	0.32596	1.57654	21.8102	7.61324	0.69387
	F	Mouse 07	26.0492	13.3171	9.24385	4.62193	2.29643	0.01453	4.11322	2.64162	0.5087	2.02754	28.8398	5.6466	0.67948
	F	Mouse 08	25.3973	16.2847	13.0439	11.6668	0.73801	0.01111	5.3155	1.74962	0.24634	0.59465	14.1757	10.2918	0.4846
	F	Mouse 09	25.7781	15.4096	9.89116	4.52549	4.02902	0	4.31545	1.03112	1.1075	1.37483	20.4506	10.7504	1.33664
	F	Mouse 10	21.3575	11.0012	10.7432	7.82267	3.50092	0.62536	6.50076	3.89521	1.53417	0.49034	22.5746	9.27825	0.67573
	F	Mouse 11	27.5391	14.3322	10.7868	7.08256	3.57879	1.99837	3.91921	1.80358	1.24063	1.75252	16.7952	8.78717	0.38391
	M	Mouse 12	40.668	16.1515	6.82684	6.47524	2.05831	0.09522	2.31102	1.1024	0.27469	1.67375	14.4997	7.51904	0.34427
	F	Mouse 13	27.7577	13.7718	7.2747	6.32978	5.59322	0.40203	3.93227	2.40045	0.37855	1.25891	20.885	9.18215	0.83341
	F	Mouse 14	37.4657	10.9253	6.72202	6.50152	1.73248	0.02898	5.10672	1.6657	0.08694	1.50064	16.0862	11.9459	0.23184
	M	Mouse 15	23.2896	16.0324	13.2708	8.49029	1.59098	0.03503	3.92756	2.17741	1.03882	0.18126	19.6005	9.77282	0.59252

## Sheet: Fig 2d
Figure 2d
	neuron id	normalized dF		pixel id	normalized dF
	1	0.0147659		1	0.000397194
	2	-1.03406		2	0.000402601
	3	-0.820055		3	0.000298545
	4	-0.482327		4	0.000387004
	5	0.111132		5	0.000312749
	6	-0.144519		6	0.000354874
	7	-0.420685		7	0.000239814
	8	0.298614		8	0.000431352
	9	0.0768756		9	0.000405987
	10	1.42362		10	0.000420551
	11	-0.0663239		11	0.000373557
	12	-0.785292		12	0.000277538
	13	-0.88416		13	0.000346757
	14	-0.109705		14	0.000425407
	15	-0.219039		15	0.000343459
	16	1.25547		16	0.000595394
	17	-0.113855		17	0.000195562
	18	-0.981729		18	0.000355732
	19	-0.28431		19	0.000564745
	20	-0.00476214		20	0.000498252
	21	0.417628		21	0.000680377
	22	0.254372		22	0.000486426
	23	-0.96534		23	0.00052246
	24	-0.588382		24	0.000545548
	25	-0.0441667		25	0.000610818
	26	-0.340467		26	0.000365164
	27	0.349023		27	0.000428966
	28	0.699836		28	0.000329292
	29	-0.714668		29	0.000258625
	30	-1.35748		30	0.000147419
	31	-0.917508		31	0.000761661
	32	0.0806997		32	0.000775754
	33	-0.0555771		33	0.000713473
	34	-0.174566		34	0.000674643
	35	0.24386		35	0.000551066
	36	0.0146715		36	0.000683057
	37	0.134296		37	0.000507198
	38	-0.0172167		38	0.000479997
	39	-0.501336		39	0.000467614
	40	0.114566		40	7.88091e-06
	41	-0.207491		41	-1.93425e-05
	42	0.019731		42	-1.16222e-05
	43	-0.197761		43	6.26314e-05
	44	1.152		44	7.62432e-05
	45	0.517024		45	0.000362106
	46	0.12901		46	0.000448028
	47	0.451534		47	0.000493293
	48	-0.21174		48	0.000690991
	49	0.549406		49	0.000708566
	50	-0.126855		50	0.000548529
	51	0.391003		51	0.000542569
	52	1.93911		52	0.000492475
	53	0.771984		53	0.000683641
	54	-0.255694		54	0.00060305
	55	0.00658039		55	0.000549363
	56	0.0691629		56	0.00060541
	57	0.548881		57	0.000655383
	58	0.660558		58	0.000466488
	59	-1.29758		59	0.000584368
	60	0.484759		60	0.000559979
	61	-0.150711		61	0.000553694
	62	-0.452772		62	0.000536304
	63	-0.4001		63	0.00028633
	64	-0.476242		64	0.000390278
	65	-0.140216		65	0.000193016
	66	0.0791899		66	0.000181461
	67	0.867826		67	0.000245357
	68	1.55821		68	0.000313296
	69	-0.925082		69	0.000288749
	70	-1.04468		70	0.000357352
	71	1.00807		71	0.000205056
	72	0.566861		72	0.000349165
	73	-0.0270768		73	0.000842552
	74	0.553447		74	0.000776599
	75	0.677711		75	0.000733858
	76	0.0314643		76	0.000610198
	77	-1.31523		77	0.000558876
	78	0.02379		78	0.000634282
	79	0.0139003		79	0.000954903
	80	0.138895		80	0.000748189
	81	1.25918		81	0.000855621
	82	-0.72841		82	0.000759651
	83	-1.04287		83	0.000831992
	84	0.267202		84	0.000911006
	85	-0.688981		85	0.000618498
	86	-1.19951		86	0.000821464
	87	-0.415759		87	0.000717956
	88	-0.14168		88	0.00049059
	89	0.945685		89	0.000768509
	90	-0.989715		90	0.000542783
	91	1.12423		91	0.000551376
	92	1.05585		92	0.000403335
	93	0.488318		93	0.000355098
	94	0.573832		94	0.000219512
	95	-0.586886		95	0.000416243
	96	0.655104		96	0.000554891
	97	1.22144		97	0.000738268
	98	-1.04303		98	0.000812337
	99	1.60567		99	0.000595829
	100	-0.237674		100	0.000788216
	101	-0.111936		101	0.000533038
	102	0.894018		102	0.000834016
	103	0.485241		103	0.000592977
	104	0.141821		104	0.000628603
	105	0.295607		105	0.000665627
	106	-0.00137023		106	0.000803843
	107	0.476072		107	0.000714598
	108	-0.0362201		108	0.000574294
	109	0.373651		109	0.000777153
	110	0.185242		110	0.000781584
	111	0.307105		111	0.000664394
	112	-0.169835		112	0.000614362
	113	0.671117		113	0.000541608
	114	1.5246		114	0.000604311
	115	0.578331		115	0.000445124
	116	0.448181		116	0.000295233
	117	-1.06996		117	0.000229499
	118	0.617608		118	0.000438792
	119	-1.14416		119	0.000185609
	120	0.234298		120	0.0002989
	121	-0.3447		121	0.000320261
	122	-0.0649018		122	0.000216036
	123	0.221651		123	0.000216005
	124	0.310197		124	0.000195289
	125	0.781822		125	0.000395968
	126	-0.196479		126	0.000236403
	127	-0.282345		127	0.000398869
	128	-0.793053		128	0.000252887
	129	-0.882803		129	0.000318264
	130	0.342841		130	0.000261681
	131	-0.168666		131	0.000216886
	132	0.30582		132	0.00045551
	133	-1.0723		133	0.000618197
	134	0.499203		134	0.000458734
	135	-0.128795		135	0.000602783
	136	0.610182		136	0.00104319
	137	-0.157412		137	0.000885024
	138	-0.527027		138	0.000772481
	139	0.443018		139	0.000747729
	140	-0.539899		140	0.000696308
	141	0.911019		141	0.000572999
	142	-0.336178		142	0.000729555
	143	-1.268		143	0.000813359
	144	-0.295465		144	0.000862201
	145	-0.371853		145	0.000803166
	146	-0.211666		146	0.000726545
	147	-0.609681		147	0.000890356
	148	-1.2906		148	0.000925373
	149	0.0647889		149	0.000700808
	150	-0.253643		150	0.00091386
	151	-0.212517		151	0.000733986
	152	-0.826584		152	0.00065974
	153	-1.20071		153	0.000689556
	154	0.51044		154	0.000754223
	155	-0.0986366		155	0.000777279
	156	0.167922		156	0.000630843
	157	-0.366921		157	0.000734108
	158	1.21493		158	0.000413666
	159	-0.525873		159	0.000703845
	160	0.326883		160	0.00046914
	161	-0.235321		161	0.000388124
	162	-0.352767		162	0.000503506
	163	-0.364027		163	0.000494566
	164	-0.644947		164	0.0004742
	165	-0.235713		165	0.000484394
	166	-0.417532		166	0.000691706
	167	-0.0214206		167	0.000618462
	168	0.008921		168	0.000483997
	169	0.927756		169	0.000906319
	170	-0.312668		170	0.000840926
	171	0.372187		171	0.000655163
	172	0.362052		172	0.000584116
	173	-0.149839		173	0.000629813
	174	-0.444314		174	0.000834456
	175	0.376837		175	0.000860646
	176	0.362838		176	0.000824012
	177	-0.28978		177	0.000702928
	178	-0.0162556		178	0.000640447
	179	0.879083		179	0.000723961
	180	1.37648		180	0.000767461
	181	-0.0408337		181	0.000844783
	182	-0.0332115		182	0.000536944
	183	0.2234		183	0.000510498
	184	-0.281334		184	0.000500772
	185	0.154726		185	0.000438125
	186	0.223923		186	0.000474102
	187	-1.33725		187	0.000240931
	188	-0.206414		188	0.000345597
	189	0.797685		189	0.000244027
	190	0.364607		190	0.000305259
	191	0.200346		191	0.000330607
	192	1.57925		192	0.000126835
	193	0.692069		193	0.000115365
	194	0.640889		194	4.8302e-05
	195	-0.625063		195	0.000193944
	196	1.25674		196	0.00025129
	197	-1.03193		197	0.000271378
	198	-0.0981628		198	0.000232639
	199	-0.035069		199	0.00035938
	200	0.238568		200	0.000290816
	201	-0.464446		201	0.000364125
	202	-0.0973741		202	0.000275941
	203	0.430047		203	0.000389256
	204	0.314913		204	0.000347699
	205	-0.654646		205	0.000235085
	206	-0.535087		206	0.000268218
	207	-0.54896		207	0.000245546
	208	0.274472		208	0.000340001
	209	-0.254457		209	0.000459708
	210	-0.3664		210	0.000579308
	211	-0.375982		211	0.000574872
	212	-0.14307		212	0.000680253
	213	1.56406		213	0.000768764
	214	-0.259405		214	0.000778115
	215	-0.155841		215	0.000616695
	216	0.728599		216	0.000713148
	217	-1.01486		217	0.000608697
	218	1.21916		218	0.00130782
	219	2.93604		219	0.000949216
	220	1.8446		220	0.000871715
	221	0.565398		221	0.000763901
	222	1.20836		222	0.000795674
	223	1.35185		223	0.000715768
	224	1.23553		224	0.000610011
	225	1.59415		225	0.000629776
	226	-0.167603		226	0.000661201
	227	0.468026		227	0.000808858
	228	1.14503		228	0.00072438
	229	0.63738		229	0.000529836
	230	0.532617		230	0.000830348
	231	0.794566		231	0.000727675
	232	0.407974		232	0.000824854
	233	1.66778		233	0.000697699
	234	-0.189497		234	0.000729957
	235	1.23027		235	0.000662939
	236	0.776291		236	0.000763897
	237	1.50275		237	0.000615098
	238	0.870993		238	0.000596751
	239	0.655591		239	0.000587531
	240	0.437595		240	0.000691551
	241	-0.198764		241	0.000612409
	242	-0.216392		242	0.000664204
	243	0.0870628		243	0.000435937
	244	-1.42312		244	0.000345668
	245	-0.258693		245	0.000265227
	246	-0.334242		246	0.000484145
	247	-0.630593		247	0.000637478
	248	-0.600878		248	0.000363605
	249	-0.679009		249	0.000644598
	250	-0.775383		250	0.000770904
	251	-0.96097		251	0.000710933
	252	-1.17168		252	0.00081144
	253	0.649411		253	0.000877102
	254	0.22033		254	0.000872057
	255	0.282119		255	0.000828387
	256	1.33315		256	0.000669542
	257	-0.461001		257	0.000803808
	258	0.276923		258	0.000775328
	259	-0.674405		259	0.000883703
	260	-0.299202		260	0.000857729
	261	0.0830419		261	0.000939743
	262	-0.119415		262	0.00082358
	263	-0.405066		263	0.000764365
	264	0.859917		264	0.000757829
	265	-0.565144		265	0.000605732
	266	-0.070644		266	0.000585057
	267	-0.0602583		267	0.000455644
	268	-0.337591		268	0.000392243
	269	-1.18753		269	0.000397211
	270	-0.0406377		270	0.000206112
	271	0.331882		271	0.000442564
	272	-0.0373956		272	0.000480964
	273	-0.19814		273	0.000381171
	274	0.652623		274	0.000345826
	275	0.334224		275	0.000187366
	276	0.464132		276	0.000159019
	277	-0.888297		277	3.47403e-05
	278	-0.636707		278	2.86793e-05
	279	-0.334913		279	7.17488e-05
	280	-0.59989		280	8.70975e-05
	281	-0.374987		281	0.000249399
	282	-1.56644		282	0.000330052
	283	-0.718204		283	0.000249111
	284	-0.733266		284	0.000325375
	285	-0.641012		285	0.000210463
	286	0.0643708		286	0.000186976
	287	0.0610697		287	0.000100413
	288	-0.809438		288	0.000228851
	289	0.607567		289	0.000140858
	290	1.33445		290	0.000120603
	291	1.00794		291	0.00024628
	292	0.443969		292	0.00036319
	293	1.15421		293	0.000335654
	294	-0.0627318		294	0.000437529
	295	0.00765207		295	0.000389799
	296	0.182919		296	0.000526492
	297	-0.0285374		297	0.000679299
	298	0.629196		298	0.000608945
	299	0.561204		299	0.000486063
	300	1.53191		300	0.000426691
	301	1.19827		301	0.000411211
	302	1.56812		302	0.00067438
	303	1.48834		303	0.000773532
	304	1.4658		304	0.000689402
	305	1.142		305	0.000679759
	306	-0.46853		306	0.000747338
	307	-0.893288		307	0.00079616
	308	0.790262		308	0.000792043
	309	-0.887376		309	0.000934906
	310	1.19284		310	0.000799037
	311	1.06133		311	0.000840493
	312	0.775531		312	0.000736803
	313	0.818674		313	0.000966157
	314	1.3741		314	0.00114265
	315	-0.204615		315	0.000808548
	316	-0.151422		316	0.000806879
	317	0.984224		317	0.000687806
	318	0.410356		318	0.000684874
	319	-0.0186661		319	0.000677576
	320	0.800317		320	0.000682778
	321	0.513236		321	0.000610777
	322	0.457742		322	0.000620277
	323	0.607968		323	0.000589755
	324	0.377393		324	0.000971979
	325	0.57937		325	0.000823096
	326	0.166111		326	0.000566728
	327	-0.287194		327	0.000617626
	328	0.427158		328	0.000756048
	329	0.246757		329	0.000767775
	330	0.38502		330	0.000830538
	331	-0.432274		331	0.000761715
	332	-0.75881		332	0.000833603
	333	-0.0822489		333	0.000656789
	334	0.493624		334	0.000832201
	335	0.282779		335	0.000957347
	336	-0.0252216		336	0.000686279
	337	0.145664		337	0.000561911
	338	0.0940438		338	0.000544484
	339	0.220266		339	0.00044804
	340	0.327085		340	0.000539754
	341	0.50594		341	0.000841224
	342	0.792509		342	0.000724187
	343	0.526483		343	0.000577139
	344	1.53325		344	0.000809074
	345	0.407536		345	0.000576437
	346	1.21248		346	0.000830991
	347	0.981849		347	0.000867327
	348	0.508544		348	0.000802594
	349	0.373402		349	0.00096702
	350	-0.596262		350	0.000831378
	351	-0.35885		351	0.000819626
	352	0.0540138		352	0.000794938
	353	-0.469113		353	0.000859057
	354	0.162217		354	0.000897275
	355	0.822497		355	0.000915338
	356	-0.0560783		356	0.000739179
	357	-0.452512		357	0.000907068
	358	-0.268458		358	0.00093491
	359	-0.78117		359	0.000715614
	360	-0.302263		360	0.000712039
	361	0.532016		361	0.000831128
	362	0.156148		362	0.000667676
	363	-0.550351		363	0.000530012
	364	-0.175638		364	0.00039725
	365	-0.0667959		365	0.000238864
	366	-0.205774		366	0.000416083
	367	0.096397		367	0.000440293
	368	-0.0422329		368	0.000476289
	369	-0.0637034		369	0.000340483
	370	-0.575708		370	0.000311082
	371	0.931739		371	7.77854e-05
	372	-0.425177		372	7.77527e-05
	373	0.163236		373	2.89864e-05
	374	1.41843		374	-5.44862e-05
	375	-0.160165		375	0.000189257
	376	-0.13554		376	9.17972e-05
	377	0.625115		377	0.000225756
	378	-0.426504		378	0.000312202
	379	0.317803		379	0.000205747
	380	-0.141745		380	0.000179329
	381	0.667853		381	0.000174234
	382	1.74802		382	0.000196978
	383	0.815347		383	0.000297547
	384	1.25088		384	0.000122293
	385	-0.199464		385	0.000115504
	386	-0.191434		386	0.00021
	387	1.71537		387	0.000398457
	388	1.1981		388	0.000323969
	389	0.975145		389	0.000343269
	390	0.119641		390	0.000209353
	391	0.341371		391	0.000294262
	392	-0.00290199		392	0.000284183
	393	1.07402		393	0.000399124
	394	-0.472136		394	0.000489167
	395	0.23715		395	0.000288782
	396	1.43758		396	0.000509493
	397	0.622064		397	0.000566224
	398	0.309486		398	0.000762706
	399	-0.0338093		399	0.000476047
	400	0.658648		400	0.00064004
	401	0.644365		401	0.000657682
	402	1.40393		402	0.000577
	403	1.52424		403	0.000700197
	404	-0.812562		404	0.000733288
	405	0.480273		405	0.00067623
	406	0.0720446		406	0.000576943
	407	1.44657		407	0.000863857
	408	0.49021		408	0.000678383
	409	1.19735		409	0.00079717
	410	0.764942		410	0.000840969
	411	-0.163554		411	0.00091105
	412	1.6803		412	0.000779954
	413	0.652434		413	0.000856542
	414	-0.378214		414	0.000869672
	415	1.21228		415	0.00121726
	416	2.42657		416	0.00115615
	417	-0.129479		417	0.00126299
	418	0.160362		418	0.00107339
	419	0.143875		419	0.00107999
	420	-0.918824		420	0.000958671
	421	0.213566		421	0.000916571
	422	-0.123484		422	0.0007348
	423	1.38548		423	0.000804343
	424	1.47703		424	0.000742834
	425	0.660471		425	0.000682227
	426	0.808443		426	0.000488062
	427	0.750193		427	0.000530681
	428	0.189562		428	0.000570994
	429	0.451325		429	0.000542165
	430	0.439328		430	0.000655367
	431	1.39742		431	0.000858186
	432	-0.236352		432	0.000887573
	433	1.42887		433	0.000689208
	434	0.161689		434	0.000855564
	435	1.80528		435	0.00102655
	436	0.0208143		436	0.000945186
	437	2.21815		437	0.000791905
	438	0.550392		438	0.000770027
	439	-0.380617		439	0.000535438
	440	0.374924		440	0.000886374
	441	-0.10187		441	0.000941105
	442	0.510358		442	0.000907803
	443	0.108402		443	0.000637801
	444	0.118881		444	0.000380504
	445	-0.351122		445	0.000385146
	446	-0.26158		446	0.000564594
	447	-1.31358		447	0.000716066
	448	-0.466586		448	0.000811492
	449	-1.12867		449	0.000851213
	450	0.612034		450	0.000877919
	451	-0.295904		451	0.000827225
	452	-0.317999		452	0.000688488
	453	0.4561		453	0.000658112
	454	-0.0890283		454	0.000670224
	455	-1.27933		455	0.000754559
	456	0.00609696		456	0.000768535
	457	-0.0579475		457	0.000965756
	458	0.344731		458	0.000829027
	459	-0.570773		459	0.00103001
	460	0.760111		460	0.000824766
	461	1.63233		461	0.000994306
	462	-0.33871		462	0.000884583
	463	1.56163		463	0.000658467
	464	-0.132957		464	0.000766498
	465	0.625813		465	0.000823635
	466	-0.152665		466	0.000652846
	467	-1.61376		467	0.000744397
	468	1.48822		468	0.000665904
	469	0.0957478		469	0.00058125
	470	1.11784		470	0.000513327
	471	0.483611		471	0.000554212
	472	-0.239807		472	0.00036903
	473	0.167681		473	0.000525409
	474	0.213948		474	0.000311982
	475	0.0970589		475	0.000221047
	476	0.122188		476	0.000240191
	477	-0.0680863		477	7.73996e-05
	478	-0.00215372		478	0.000122344
	479	-0.86298		479	5.89906e-05
	480	0.709251		480	0.000229989
	481	0.694422		481	0.000194811
	482	1.23123		482	-4.92103e-05
	483	0.814843		483	0.000248631
	484	0.653944		484	0.000371384
	485	-0.488		485	0.000558408
	486	0.710366		486	0.000376989
	487	1.19887		487	0.000472572
	488	0.262524		488	0.000382876
	489	-1.36105		489	0.000165136
	490	-0.840357		490	0.000278053
	491	-0.749142		491	6.01686e-05
	492	0.0465125		492	0.000211758
	493	0.080758		493	0.00022784
	494	0.129435		494	0.000227873
	495	0.217855		495	-2.14819e-05
	496	0.00415466		496	0.000148469
	497	-0.18017		497	8.82868e-05
	498	0.805687		498	0.000117501
	499	1.33162		499	5.95451e-05
	500	0.31865		500	0.000228231
	501	0.258776		501	0.000184017
	502	-0.419897		502	0.000224369
	503	-1.33472		503	0.000107575
	504	-0.214467		504	0.000441543
	505	0.746092		505	0.000478948
	506	0.000376656		506	0.000374234
	507	0.284237		507	0.000340712
	508	-0.891067		508	0.000294072
	509	-0.730247		509	0.000354807
	510	-0.346015		510	0.000519203
	511	-0.31669		511	0.000612215
	512	-0.586298		512	0.000466653
	513	-0.404364		513	0.000539239
	514	-0.980773		514	0.000689985
	515	0.227096		515	0.000618208
	516	-1.0462		516	0.000625509
	517	0.793489		517	0.000777712
	518	0.230786		518	0.00086616
	519	-0.0796339		519	0.000708971
	520	-0.870709		520	0.00063354
	521	0.17591		521	0.000812426
	522	-0.861275		522	0.000707484
	523	-0.101283		523	0.000768184
	524	0.622796		524	0.000746096
	525	1.95086		525	0.00060273
	526	-0.229072		526	0.0010197
	527	0.26965		527	0.00102438
	528	1.18991		528	0.0011004
	529	0.340451		529	0.000829805
	530	-0.419863		530	0.00126533
	531	-0.285855		531	0.000893858
	532	-0.77926		532	0.00106296
	533	-0.526951		533	0.00111217
	534	0.0586943		534	0.00114706
	535	0.321356		535	0.000917618
	536	0.702673		536	0.00115851
	537	-0.700081		537	0.000670572
	538	-0.487622		538	0.000880255
	539	-0.478499		539	0.0010955
	540	0.431473		540	0.000825502
	541	0.753783		541	0.000853545
	542	-1.04888		542	0.000440886
	543	-0.173234		543	0.000383182
	544	0.554089		544	0.000463549
	545	-0.0278448		545	0.000472033
	546	-1.08676		546	0.000712965
	547	-0.238592		547	0.000772554
	548	-0.689201		548	0.000703522
	549	-0.604511		549	0.000901307
	550	-0.093863		550	0.000776375
	551	-0.820383		551	0.0008166
	552	0.212613		552	0.000877255
	553	-0.725534		553	0.000760266
	554	-0.050161		554	0.000806143
	555	-0.618659		555	0.000748467
	556	-0.0014611		556	0.000654461
	557	0.074016		557	0.00109728
	558	0.0145222		558	0.000955573
	559	0.00397713		559	0.000763002
	560	0.244346		560	0.000795263
	561	-1.48035		561	0.000626889
	562	-1.03792		562	0.00056109
	563	0.655246		563	0.00056067
	564	-0.0192131		564	0.000717117
	565	0.109957		565	0.000722357
	566	0.418653		566	0.000979446
	567	-0.0291378		567	0.000806338
	568	-0.57279		568	0.000875679
	569	1.14953		569	0.000822916
	570	-0.522826		570	0.000730284
	571	0.0717165		571	0.000837463
	572	-0.0665797		572	0.000684144
	573	-0.442492		573	0.000664579
	574	-0.382125		574	0.000773808
	575	0.157975		575	0.00108343
	576	0.150976		576	0.000971499
	577	-1.40613		577	0.000779521
	578	0.262431		578	0.000958722
	579	-0.975357		579	0.000905786
	580	0.349595		580	0.00111815
	581	-0.247983		581	0.000970563
	582	-0.83704		582	0.00080656
	583	-0.272185		583	0.000671231
	584	-0.439416		584	0.000781421
	585	-1.20351		585	0.000644999
	586	-0.296974		586	0.00058996
	587	-1.65994		587	0.000555126
	588	-1.30135		588	0.000530553
	589	-0.0324608		589	0.000621659
	590	-0.27637		590	0.000383329
	591	-0.142997		591	0.000311941
	592	-0.151305		592	0.000398432
	593	0.367305		593	0.000129968
	594	-0.682549		594	0.000219212
	595	-0.0358305		595	0.000267535
	596	-0.0890242		596	0.00014243
	597	-0.374137		597	8.25582e-05
	598	0.141216		598	0.000238681
	599	0.221497		599	0.000300901
	600	0.241451		600	0.000137103
	601	-0.17424		601	0.000351651
	602	-0.742609		602	0.000461018
	603	0.269344		603	0.000316293
	604	0.0795804		604	0.000424239
	605	-0.417762		605	0.000555101
	606	0.138274		606	0.000311864
	607	-0.2063		607	0.000427322
	608	-0.0694514		608	0.000395716
	609	0.0279538		609	0.000400109
	610	-0.0649395		610	0.000348209
	611	-0.582018		611	0.000205881
	612	0.145068		612	0.000259779
	613	-0.744464		613	0.000108186
	614	-0.669066		614	8.8008e-05
	615	-0.67188		615	0.000329737
	616	1.04284		616	0.000188587
	617	0.676742		617	0.000201548
	618	-0.0697031		618	0.000225754
	619	1.0611		619	0.000196743
	620	1.08185		620	0.000376726
	621	-0.587764		621	0.000121427
	622	1.43281		622	0.000153798
	623	-0.0950323		623	0.000255964
	624	-0.0506217		624	0.000352519
	625	-0.178933		625	0.000413131
	626	-0.314198		626	0.000564081
	627	0.035088		627	0.000519954
	628	0.845611		628	0.000411545
	629	0.995153		629	0.000604271
	630	0.138625		630	0.000590664
	631	-0.977069		631	0.000453415
	632	0.220891		632	0.000415007
	633	0.142774		633	0.000614919
	634	0.43313		634	0.000657163
	635	1.18985		635	0.000713621
	636	0.389051		636	0.000564052
	637	0.990275		637	0.000844009
	638	-0.192053		638	0.000570499
	639	0.336341		639	0.000671584
	640	-1.11643		640	0.000628967
	641	0.773172		641	0.000802461
	642	0.885232		642	0.000676172
	643	-0.141804		643	0.000760488
	644	-0.233704		644	0.000995124
	645	-0.0780556		645	0.000749706
	646	-0.515724		646	0.000859467
	647	0.209236		647	0.000586505
	648	-1.53944		648	0.000798181
	649	1.35209		649	0.00107517
	650	1.1584		650	0.00102524
	651	-0.383458		651	0.00115356
	652	1.29228		652	0.00119898
	653	-0.431513		653	0.001239
	654	0.295768		654	0.00102424
	655	-0.105106		655	0.000967833
	656	-0.0045186		656	0.00103659
	657	0.127776		657	0.000947759
	658	-1.14508		658	0.000980436
	659	-0.802153		659	0.00101661
	660	-0.0988158		660	0.0012388
	661	-0.219834		661	0.00130211
	662	-0.238801		662	0.000995955
	663	0.800276		663	0.000920592
	664	-0.134072		664	0.00114092
	665	-0.566556		665	0.00100268
	666	2.38634		666	0.000854399
	667	-0.93291		667	0.000767483
	668	-1.15927		668	0.000405943
	669	0.0866166		669	0.000557644
	670	0.483137		670	0.00064879
	671	0.264623		671	0.000799161
	672	-0.566254		672	0.000713489
	673	0.182076		673	0.000574561
	674	-0.653135		674	0.000724027
	675	-0.608123		675	0.000815689
	676	-1.04869		676	0.000870588
	677	-0.448253		677	0.00078475
	678	-0.654102		678	0.000941251
	679	1.09986		679	0.0010437
	680	-0.127105		680	0.00102631
	681	-0.253368		681	0.0010951
	682	-0.302346		682	0.00091721
	683	0.049882		683	0.00100277
	684	-0.116779		684	0.000830166
	685	-0.238418		685	0.000709658
	686	0.110938		686	0.000669749
	687	-0.130174		687	0.000443188
	688	-0.0277366		688	0.000838113
	689	-0.491177		689	0.000740778
	690	-0.266094		690	0.00116078
	691	0.126068		691	0.00118689
	692	1.67464		692	0.0010756
	693	-0.282015		693	0.00106874
	694	0.28237		694	0.000959143
	695	1.23844		695	0.000890981
	696	0.532973		696	0.000830795
	697	-0.649868		697	0.000531425
	698	0.281684		698	0.000897668
	699	0.317282		699	0.000804643
	700	0.00413556		700	0.0008473
	701	0.419654		701	0.00102974
	702	-1.27438		702	0.00111607
	703	0.111559		703	0.000712774
	704	-0.551019		704	0.00106522
	705	-0.094931		705	0.0010334
	706	-0.47757		706	0.0010417
	707	0.40578		707	0.00113267
	708	-0.169824		708	0.000736424
	709	-0.11607		709	0.000657964
	710	-0.239944		710	0.000682945
	711	-0.0144399		711	0.000613494
	712	0.597146		712	0.000536085
	713	0.620753		713	0.000493831
	714	1.17466		714	0.000311988
	715	0.595514		715	0.000199547
	716	0.371297		716	0.000255015
	717	0.819619		717	0.000296432
	718	1.353		718	0.000247448
	719	0.35752		719	0.000198309
	720	0.517023		720	9.40218e-05
	721	0.864484		721	2.11438e-05
	722	0.348719		722	-6.22579e-05
	723	1.02914		723	0.000130345
	724	1.01176		724	0.000267542
	725	1.25944		725	0.0003199
	726	0.133511		726	0.000203457
	727	0.00293044		727	0.000285985
	728	2.00186		728	0.000253251
	729	-0.990357		729	0.000334846
	730	2.54325		730	0.000551437
	731	1.39367		731	0.000422084
	732	-0.087978		732	0.000526457
	733	-0.406858		733	0.000454205
	734	0.595037		734	0.000300529
	735	0.118659		735	0.000322211
	736	0.318539		736	0.000516986
	737	-0.209603		737	0.000218549
	738	-0.29381		738	0.000324505
	739	-0.659069		739	0.000251011
	740	0.411984		740	0.000337888
	741	-0.185482		741	0.000372888
	742	-0.195634		742	0.000228509
	743	-0.0352482		743	0.000313112
	744	-0.145906		744	0.000472246
	745	0.221506		745	0.000233398
	746	0.610853		746	0.000438685
	747	0.194944		747	0.000415945
	748	-0.120077		748	0.000242631
	749	2.24874		749	8.22582e-05
	750	-0.444851		750	0.0003898
	751	0.173052		751	0.000321242
	752	0.309757		752	0.000501549
	753	0.564957		753	0.000228706
	754	-0.0278925		754	0.000280151
	755	0.995913		755	0.0001245
	756	0.44658		756	0.000118232
	757	-0.603489		757	0.000102465
	758	-0.0522339		758	0.00011554
	759	1.15627		759	0.000168009
	760	0.342306		760	7.51932e-05
	761	0.059609		761	8.84725e-05
	762	1.51472		762	0.000140045
	763	2.33581		763	0.000255048
	764	-0.0105788		764	0.000254015
	765	0.359912		765	0.000253434
	766	-0.0758963		766	0.000391409
	767	0.135869		767	0.000375564
	768	0.121469		768	0.000293882
	769	-0.335743		769	0.000366403
	770	1.06289		770	0.000168545
	771	0.0398255		771	0.000333323
	772	-0.185362		772	0.000462679
	773	0.60058		773	0.000262866
	774	0.230069		774	0.000552996
	775	-0.573298		775	0.000655728
	776	0.595378		776	0.000889645
	777	-0.518331		777	0.000680919
	778	0.00172197		778	0.00060219
	779	-1.60454		779	0.000648544
	780	-0.969769		780	0.000595898
	781	0.0864985		781	0.000643319
	782	-0.784969		782	0.000745283
	783	0.36729		783	0.000964308
	784	0.201535		784	0.000712361
	785	-0.00415192		785	0.000573552
	786	-0.309389		786	0.000708404
	787	0.161788		787	0.000820668
	788	0.784553		788	0.000615725
	789	0.0722847		789	0.000780031
	790	-0.654893		790	0.000826529
	791	-0.0944445		791	0.00098518
	792	-0.237498		792	0.000808444
	793	-0.284295		793	0.00107389
	794	0.0051817		794	0.0010735
	795	0.347703		795	0.00110365
	796	-0.150679		796	0.00113045
	797	0.363776		797	0.000960845
	798	0.502971		798	0.00102608
	799	0.135546		799	0.00109692
	800	0.224961		800	0.00102627
	801	-0.0815189		801	0.00121857
	802	-0.0446979		802	0.00103901
	803	-0.62635		803	0.00103619
	804	-0.368189		804	0.0011138
	805	0.706373		805	0.000960152
	806	-0.681795		806	0.00126066
	807	-0.385845		807	0.000805643
	808	0.215745		808	0.000981531
	809	-0.17891		809	0.000864789
	810	1.29778		810	0.000979708
	811	0.806402		811	0.000787604
	812	1.85848		812	0.000937758
	813	0.49168		813	0.000575173
	814	0.790805		814	0.000618178
	815	0.248348		815	0.000663423
	816	1.18211		816	0.000671196
	817	0.689541		817	0.00068329
	818	-1.05955		818	0.000578399
	819	0.849699		819	0.00085399
	820	0.183615		820	0.00101343
	821	0.236424		821	0.000940816
	822	0.111714		822	0.00113562
	823	0.35479		823	0.00107124
	824	0.446491		824	0.00121737
	825	0.00411379		825	0.00116316
	826	1.76741		826	0.00108838
	827	-0.263505		827	0.00120999
	828	0.101731		828	0.00111983
				829	0.000848284
				830	0.000656179
				831	0.000600465
				832	0.000532619
				833	0.000888638
				834	0.00106167
				835	0.00103116
				836	0.00109873
				837	0.000861759
				838	0.00108131
				839	0.00131519
				840	0.00115493
				841	0.000813535
				842	0.000542752
				843	0.000661233
				844	0.000984011
				845	0.00112935
				846	0.000922145
				847	0.00102069
				848	0.00112969
				849	0.000984904
				850	0.00114036
				851	0.000961449
				852	0.000951814
				853	0.000959076
				854	0.000710874
				855	0.000786596
				856	0.000744108
				857	0.000690471
				858	0.000767991
				859	0.00047855
				860	0.000307593
				861	0.000310312
				862	0.000376558
				863	0.000213844
				864	9.9286e-05
				865	7.69314e-05
				866	3.71631e-05
				867	0.000141527
				868	0.000282418
				869	0.000132401
				870	0.00033252
				871	0.000409523
				872	0.000392816
				873	0.000444581
				874	0.000393181
				875	0.000377622
				876	0.000617972
				877	0.000548631
				878	0.000413315
				879	0.00046674
				880	0.000350388
				881	0.000368648
				882	0.00030333
				883	0.000326922
				884	0.000203392
				885	0.000211092
				886	0.000196128
				887	0.000281233
				888	0.000249074
				889	0.000204708
				890	0.000256287
				891	0.000291377
				892	0.000134978
				893	5.07965e-05
				894	0.000318418
				895	0.000173523
				896	0.000246414
				897	0.000230095
				898	0.000215658
				899	0.000305555
				900	0.000369297
				901	0.000359469
				902	0.000267797
				903	0.000348601
				904	0.000294156
				905	0.000473837
				906	0.000519561
				907	0.000214515
				908	0.000421334
				909	0.000164497
				910	0.000275558
				911	0.000271096
				912	0.000515187
				913	0.00029944
				914	0.000533675
				915	-8.27245e-05
				916	1.3411e-05
				917	-8.37799e-05
				918	9.70307e-05
				919	0.000249895
				920	0.000277145
				921	0.000432313
				922	0.000356724
				923	0.000466986
				924	0.000369889
				925	0.00044028
				926	0.00040358
				927	0.000222715
				928	0.000411003
				929	0.00041916
				930	0.000434839
				931	0.000585715
				932	0.000250778
				933	0.000214635
				934	0.000466119
				935	0.000718621
				936	0.0006541
				937	0.000666173
				938	0.000713433
				939	0.000417103
				940	0.000676951
				941	0.000962169
				942	0.000699899
				943	0.000581202
				944	0.000624336
				945	0.000846035
				946	0.000619425
				947	0.000671374
				948	0.000755667
				949	0.0007452
				950	0.000914979
				951	0.00100848
				952	0.000850718
				953	0.000942057
				954	0.00105049
				955	0.000964938
				956	0.000977102
				957	0.000906439
				958	0.00102974
				959	0.00115876
				960	0.000794903
				961	0.000975599
				962	0.000988808
				963	0.000852515
				964	0.00106964
				965	0.00106593
				966	0.00114281
				967	0.00119402
				968	0.00136854
				969	0.000882202
				970	0.000825552
				971	0.000871045
				972	0.00107695
				973	0.000876246
				974	0.000767702
				975	0.000940808
				976	0.000771225
				977	0.000844835
				978	0.000736123
				979	0.000604233
				980	0.000815001
				981	0.000720376
				982	0.000893054
				983	0.000876711
				984	0.00103612
				985	0.00120339
				986	0.00110211
				987	0.00114375
				988	0.00109182
				989	0.00138573
				990	0.00107442
				991	0.000988142
				992	0.00098337
				993	0.000657069
				994	0.000866782
				995	0.000946716
				996	0.00105325
				997	0.00105247
				998	0.00125692
				999	0.000943331
				1000	0.00113008
				1001	0.000950246
				1002	0.00110831
				1003	0.00130015
				1004	0.000889212
				1005	0.000868468
				1006	0.000926242
				1007	0.00102019
				1008	0.00102029
				1009	0.00136608
				1010	0.00120238
				1011	0.000975037
				1012	0.000687924
				1013	0.000862466
				1014	0.00100104
				1015	0.00107888
				1016	0.00108029
				1017	0.000838507
				1018	0.000674259
				1019	0.000584304
				1020	0.000712891
				1021	0.000650519
				1022	0.000548229
				1023	0.000287396
				1024	0.000308762
				1025	0.000356983
				1026	8.42548e-05
				1027	-0.000246239
				1028	-1.84213e-05
				1029	0.000174933
				1030	0.0001728
				1031	0.000345806
				1032	0.000402154
				1033	0.000417875
				1034	0.000553373
				1035	0.000493895
				1036	0.000475384
				1037	0.000536848
				1038	0.000339282
				1039	0.000432569
				1040	0.000354199
				1041	0.000357423
				1042	0.000372867
				1043	0.000321087
				1044	0.000252031
				1045	0.000356946
				1046	0.000300783
				1047	0.000464457
				1048	0.000411779
				1049	0.00043111
				1050	0.000369023
				1051	0.000144277
				1052	0.000126737
				1053	0.00012027
				1054	-2.76195e-05
				1055	0.000251372
				1056	0.000213824
				1057	9.51701e-05
				1058	0.000263195
				1059	0.000123202
				1060	0.000235054
				1061	0.000179823
				1062	0.000255221
				1063	0.000314568
				1064	0.000331344
				1065	0.000381254
				1066	0.000262833
				1067	0.000536006
				1068	0.000509727
				1069	0.000426593
				1070	0.000457674
				1071	0.000317297
				1072	0.000289015
				1073	0.000388194
				1074	0.000299254
				1075	0.000328681
				1076	0.000289242
				1077	0.00023636
				1078	0.000329492
				1079	0.00018717
				1080	0.000142108
				1081	0.000153337
				1082	0.000227117
				1083	0.000142838
				1084	0.000315733
				1085	0.000366683
				1086	0.000362661
				1087	0.000501646
				1088	0.000549005
				1089	0.000518334
				1090	0.000575259
				1091	0.000600276
				1092	0.00037297
				1093	0.000301507
				1094	0.000296252
				1095	0.000310445
				1096	0.000278583
				1097	0.000257376
				1098	0.0006924
				1099	0.000611861
				1100	0.000648138
				1101	0.00069278
				1102	0.000550754
				1103	0.000546302
				1104	0.000599666
				1105	0.000692059
				1106	0.000559724
				1107	0.000424745
				1108	0.000556177
				1109	0.000654964
				1110	0.000552477
				1111	0.000664911
				1112	0.000571074
				1113	0.00111901
				1114	0.000998035
				1115	0.000941106
				1116	0.000814719
				1117	0.00100131
				1118	0.0010286
				1119	0.00107734
				1120	0.00117793
				1121	0.0010925
				1122	0.00103041
				1123	0.000864203
				1124	0.000836499
				1125	0.00107413
				1126	0.000942631
				1127	0.00143833
				1128	0.0011572
				1129	0.00113685
				1130	0.00120345
				1131	0.00131072
				1132	0.00144403
				1133	0.00132097
				1134	0.000945976
				1135	0.000920606
				1136	0.000937983
				1137	0.000844679
				1138	0.00103863
				1139	0.000947435
				1140	0.000721415
				1141	0.000776757
				1142	0.000726778
				1143	0.000627214
				1144	0.000710397
				1145	0.000721767
				1146	0.000792689
				1147	0.000863362
				1148	0.000915009
				1149	0.00122289
				1150	0.00127908
				1151	0.00146255
				1152	0.00145689
				1153	0.00137725
				1154	0.00137856
				1155	0.00119891
				1156	0.000949489
				1157	0.000730481
				1158	0.000740993
				1159	0.0009647
				1160	0.000978826
				1161	0.00155038
				1162	0.00126801
				1163	0.00120296
				1164	0.00112012
				1165	0.00125671
				1166	0.00145072
				1167	0.00145079
				1168	0.0012553
				1169	0.0011293
				1170	0.00105234
				1171	0.00114547
				1172	0.00103084
				1173	0.00110941
				1174	0.000872204
				1175	0.000807336
				1176	0.000942659
				1177	0.000835717
				1178	0.000896082
				1179	0.00101129
				1180	0.00108205
				1181	0.00103046
				1182	0.000663793
				1183	0.000734429
				1184	0.000640283
				1185	0.000648373
				1186	0.000689984
				1187	0.000621456
				1188	0.000327374
				1189	0.000325926
				1190	1.38864e-05
				1191	-0.000388783
				1192	-0.000226156
				1193	0.000156484
				1194	0.000346242
				1195	0.000398453
				1196	0.000376158
				1197	0.000513906
				1198	0.000433886
				1199	0.000293427
				1200	0.000511274
				1201	0.000531018
				1202	0.000337775
				1203	0.000595814
				1204	0.000479379
				1205	0.000442346
				1206	0.000425859
				1207	0.000404863
				1208	0.000475797
				1209	0.000412088
				1210	0.00046715
				1211	0.000270863
				1212	0.000348233
				1213	0.000385244
				1214	0.000418466
				1215	0.000347924
				1216	0.000284103
				1217	0.000198039
				1218	0.000336922
				1219	0.000358817
				1220	0.000249556
				1221	0.000371337
				1222	0.000278748
				1223	0.000324755
				1224	0.000371932
				1225	0.000242097
				1226	9.51913e-05
				1227	0.000301332
				1228	0.000463115
				1229	0.000358495
				1230	0.000332192
				1231	0.000429405
				1232	0.000705047
				1233	0.00037059
				1234	0.000334039
				1235	0.000358163
				1236	0.000328241
				1237	0.000263832
				1238	0.000411495
				1239	0.00036412
				1240	0.00027769
				1241	0.000353995
				1242	0.000356385
				1243	0.000485531
				1244	0.000287379
				1245	0.00024482
				1246	0.00032912
				1247	0.000175398
				1248	0.000114299
				1249	0.000178373
				1250	0.000322035
				1251	0.000276146
				1252	0.000414688
				1253	0.000367612
				1254	0.000392065
				1255	0.000543998
				1256	0.000305178
				1257	0.000173331
				1258	0.000179511
				1259	0.000337104
				1260	0.000380748
				1261	0.000460625
				1262	0.000490431
				1263	0.000626578
				1264	0.000685765
				1265	0.000802678
				1266	0.000707026
				1267	0.000583454
				1268	0.000580933
				1269	0.000831705
				1270	0.000725048
				1271	0.000676685
				1272	0.000908761
				1273	0.000891081
				1274	0.000633596
				1275	0.000809914
				1276	0.000837394
				1277	0.000716482
				1278	0.00111314
				1279	0.000900621
				1280	0.000887803
				1281	0.00102689
				1282	0.000975535
				1283	0.000793853
				1284	0.000872681
				1285	0.000977902
				1286	0.00118689
				1287	0.00101733
				1288	0.000997848
				1289	0.000604491
				1290	0.000982615
				1291	0.00130103
				1292	0.00136035
				1293	0.00112441
				1294	0.00110699
				1295	0.00138969
				1296	0.00134877
				1297	0.00146536
				1298	0.00147475
				1299	0.00160394
				1300	0.00137679
				1301	0.000952075
				1302	0.00103564
				1303	0.000929482
				1304	0.00112668
				1305	0.000855165
				1306	0.00100192
				1307	0.000966696
				1308	0.000883138
				1309	0.000939153
				1310	0.000909651
				1311	0.000686021
				1312	0.000849792
				1313	0.00100436
				1314	0.000920552
				1315	0.00117376
				1316	0.00113326
				1317	0.00118999
				1318	0.00120519
				1319	0.00145973
				1320	0.00134013
				1321	0.00129767
				1322	0.00120653
				1323	0.00120742
				1324	0.000932204
				1325	0.000589573
				1326	0.000755879
				1327	0.000911061
				1328	0.00106889
				1329	0.00129651
				1330	0.0013414
				1331	0.00140529
				1332	0.00135009
				1333	0.00149726
				1334	0.00133937
				1335	0.00132601
				1336	0.00109964
				1337	0.00112629
				1338	0.00115917
				1339	0.000988493
				1340	0.00112098
				1341	0.00109181
				1342	0.00110929
				1343	0.00109794
				1344	0.00122359
				1345	0.00116904
				1346	0.000920142
				1347	0.000718194
				1348	0.000677718
				1349	0.000960219
				1350	0.000970366
				1351	0.000797221
				1352	0.000792199
				1353	0.000683568
				1354	0.000645179
				1355	0.000444225
				1356	0.000254054
				1357	0.000141124
				1358	-0.000155316
				1359	-0.000185898
				1360	7.74448e-05
				1361	0.000297737
				1362	0.000297538
				1363	0.000412844
				1364	0.000456611
				1365	0.000342031
				1366	0.000475665
				1367	0.000552944
				1368	0.000393074
				1369	0.000485753
				1370	0.000536373
				1371	0.000570576
				1372	0.000466987
				1373	0.00055037
				1374	0.00054784
				1375	0.000333625
				1376	0.000467857
				1377	0.00047564
				1378	0.00034463
				1379	0.000577072
				1380	0.000467629
				1381	0.000498446
				1382	0.0003912
				1383	0.000342155
				1384	0.000221063
				1385	0.00032732
				1386	0.000270294
				1387	0.000148594
				1388	0.000158128
				1389	0.000288292
				1390	0.000241292
				1391	0.000243711
				1392	0.000426504
				1393	0.000425426
				1394	0.000317618
				1395	0.000284194
				1396	0.000343655
				1397	0.000370097
				1398	0.0003892
				1399	0.000527996
				1400	0.000536716
				1401	0.00025781
				1402	0.000290357
				1403	0.000465111
				1404	0.000388435
				1405	0.000335844
				1406	0.00027531
				1407	0.000365324
				1408	0.000265882
				1409	0.000374859
				1410	0.000330504
				1411	0.000253854
				1412	0.000305532
				1413	0.000362132
				1414	0.000231175
				1415	0.000304611
				1416	0.000242377
				1417	0.000248157
				1418	0.000308416
				1419	0.000248491
				1420	0.000130637
				1421	0.000349116
				1422	0.000441917
				1423	0.000463434
				1424	0.000387484
				1425	0.000391454
				1426	0.0004093
				1427	0.000411101
				1428	0.000547306
				1429	0.000669088
				1430	0.000453207
				1431	0.000497113
				1432	0.000610004
				1433	0.000684368
				1434	0.000671406
				1435	0.000691274
				1436	0.000817599
				1437	0.000912046
				1438	0.000919754
				1439	0.000750679
				1440	0.000611168
				1441	0.000824236
				1442	0.000694006
				1443	0.000682371
				1444	0.000858007
				1445	0.000979247
				1446	0.000954059
				1447	0.000870951
				1448	0.000789205
				1449	0.000908188
				1450	0.000909637
				1451	0.000767928
				1452	0.000790767
				1453	0.000946973
				1454	0.00115345
				1455	0.000836928
				1456	0.000977671
				1457	0.000838372
				1458	0.00108911
				1459	0.00111579
				1460	0.00146929
				1461	0.0013304
				1462	0.00148672
				1463	0.00136062
				1464	0.00141304
				1465	0.00151033
				1466	0.00160748
				1467	0.00161465
				1468	0.00138437
				1469	0.00170128
				1470	0.0013898
				1471	0.0010678
				1472	0.000919702
				1473	0.0010359
				1474	0.000943686
				1475	0.00112419
				1476	0.000978762
				1477	0.000926757
				1478	0.00084733
				1479	0.000959438
				1480	0.00105629
				1481	0.000914951
				1482	0.000936675
				1483	0.000826597
				1484	0.000810139
				1485	0.00102309
				1486	0.00116984
				1487	0.00102217
				1488	0.00113614
				1489	0.00129884
				1490	0.0015659
				1491	0.00123309
				1492	0.000925146
				1493	0.00112011
				1494	0.000586911
				1495	0.000760606
				1496	0.00112641
				1497	0.00109548
				1498	0.00109908
				1499	0.00133605
				1500	0.00141023
				1501	0.00142309
				1502	0.00127478
				1503	0.00116317
				1504	0.00111979
				1505	0.00123644
				1506	0.00113995
				1507	0.00125615
				1508	0.00104442
				1509	0.00128285
				1510	0.00110286
				1511	0.0011401
				1512	0.00114752
				1513	0.00126991
				1514	0.0012072
				1515	0.000970872
				1516	0.00110744
				1517	0.000994836
				1518	0.000912561
				1519	0.000879669
				1520	0.000763082
				1521	0.000712035
				1522	0.0007623
				1523	0.000879437
				1524	0.000589563
				1525	0.000566299
				1526	0.000306206
				1527	1.13505e-06
				1528	-0.000286654
				1529	-9.52903e-05
				1530	0.00035535
				1531	0.000422169
				1532	0.000383852
				1533	0.000514083
				1534	0.0004237
				1535	0.000478586
				1536	0.000555232
				1537	0.000554281
				1538	0.000465693
				1539	0.000408714
				1540	0.000576562
				1541	0.000623072
				1542	0.000484797
				1543	0.000523551
				1544	0.000468167
				1545	0.000463209
				1546	0.000563452
				1547	0.000291007
				1548	0.000403243
				1549	0.000491118
				1550	0.000448391
				1551	0.000410159
				1552	0.000305312
				1553	0.000305861
				1554	0.000294936
				1555	0.000319846
				1556	0.000348825
				1557	0.000204262
				1558	0.000107516
				1559	0.000247524
				1560	0.000233972
				1561	0.000224611
				1562	0.000265438
				1563	0.000428239
				1564	0.000452109
				1565	0.000377129
				1566	0.00020129
				1567	0.000492159
				1568	0.000359086
				1569	0.000573597
				1570	0.000528677
				1571	0.000478841
				1572	0.000501222
				1573	0.000572684
				1574	0.000396982
				1575	0.000362926
				1576	0.000464714
				1577	0.000447343
				1578	0.000362211
				1579	0.000428296
				1580	0.00030314
				1581	0.000463471
				1582	0.000300643
				1583	0.000243591
				1584	0.000169077
				1585	0.000349662
				1586	0.000536177
				1587	0.000262371
				1588	0.00027391
				1589	0.000564905
				1590	0.000466053
				1591	0.000640531
				1592	0.000530327
				1593	0.000421219
				1594	0.000592676
				1595	0.000581444
				1596	0.000652319
				1597	0.000485633
				1598	0.000538368
				1599	0.000563967
				1600	0.000546887
				1601	0.000628959
				1602	0.000676646
				1603	0.00059437
				1604	0.000601394
				1605	0.000587784
				1606	0.000708348
				1607	0.000682698
				1608	0.000839958
				1609	0.000742593
				1610	0.000895066
				1611	0.000649194
				1612	0.000859704
				1613	0.000865426
				1614	0.000860281
				1615	0.000842677
				1616	0.000999664
				1617	0.000801045
				1618	0.000827106
				1619	0.000811285
				1620	0.000816064
				1621	0.000727141
				1622	0.000696586
				1623	0.000637821
				1624	0.000816007
				1625	0.000873828
				1626	0.00105197
				1627	0.000909089
				1628	0.00104847
				1629	0.00136069
				1630	0.00132702
				1631	0.00143099
				1632	0.0015024
				1633	0.00140792
				1634	0.00153322
				1635	0.00163797
				1636	0.00161833
				1637	0.00165225
				1638	0.0016727
				1639	0.00167027
				1640	0.00146209
				1641	0.00135321
				1642	0.00132623
				1643	0.00135787
				1644	0.00109505
				1645	0.000981609
				1646	0.000987939
				1647	0.00116967
				1648	0.00112279
				1649	0.000983267
				1650	0.00110961
				1651	0.000944624
				1652	0.000995926
				1653	0.00120416
				1654	0.00101785
				1655	0.00098978
				1656	0.000809667
				1657	0.000964687
				1658	0.00106711
				1659	0.000937025
				1660	0.00123865
				1661	0.00121803
				1662	0.00123589
				1663	0.0013779
				1664	0.00121872
				1665	0.00109565
				1666	0.000806259
				1667	0.000570285
				1668	0.000697445
				1669	0.00100096
				1670	0.00108526
				1671	0.00120843
				1672	0.00137921
				1673	0.00135729
				1674	0.00135205
				1675	0.0010961
				1676	0.00124843
				1677	0.0011653
				1678	0.00134562
				1679	0.00121833
				1680	0.00110438
				1681	0.00113062
				1682	0.00112953
				1683	0.00114552
				1684	0.00121441
				1685	0.00128744
				1686	0.00124653
				1687	0.00115529
				1688	0.00108743
				1689	0.0011789
				1690	0.00101459
				1691	0.00100761
				1692	0.000833517
				1693	0.000706131
				1694	0.000748181
				1695	0.000732929
				1696	0.00074515
				1697	0.000697656
				1698	0.000482012
				1699	0.000165871
				1700	-0.000401886
				1701	-0.000113267
				1702	0.00022579
				1703	0.000350372
				1704	0.000412604
				1705	0.000498622
				1706	0.00048958
				1707	0.000518652
				1708	0.000520627
				1709	0.000503239
				1710	0.00048673
				1711	0.000531968
				1712	0.00062959
				1713	0.000608148
				1714	0.00040537
				1715	0.000546639
				1716	0.000493453
				1717	0.000515101
				1718	0.00049755
				1719	0.000341604
				1720	0.000432377
				1721	0.000459418
				1722	0.000444633
				1723	0.000457903
				1724	0.00056228
				1725	0.000438861
				1726	0.000353916
				1727	0.000268129
				1728	0.000342907
				1729	0.000141714
				1730	0.00025016
				1731	0.000149506
				1732	0.000343972
				1733	0.000201738
				1734	0.000278572
				1735	0.000370284
				1736	0.000265007
				1737	0.000331499
				1738	0.000208988
				1739	0.000203101
				1740	0.00036166
				1741	0.000289275
				1742	0.000692669
				1743	0.000625547
				1744	0.000547161
				1745	0.000450592
				1746	0.000359216
				1747	0.000414574
				1748	0.00040993
				1749	0.000378981
				1750	0.000264527
				1751	0.000257217
				1752	0.000361303
				1753	0.000387671
				1754	9.60501e-05
				1755	0.000314541
				1756	0.000322675
				1757	0.000299252
				1758	0.000205595
				1759	0.000362002
				1760	0.000263837
				1761	0.000236181
				1762	0.00029958
				1763	0.000580413
				1764	0.000569183
				1765	0.000305438
				1766	0.000454262
				1767	0.000316819
				1768	0.000391322
				1769	0.0003745
				1770	0.000354498
				1771	0.000358854
				1772	0.000401326
				1773	0.000576868
				1774	0.000582827
				1775	0.000670929
				1776	0.000506289
				1777	0.00061715
				1778	0.000430771
				1779	0.000845691
				1780	0.00066174
				1781	0.000719197
				1782	0.000643759
				1783	0.000671867
				1784	0.00088159
				1785	0.00109669
				1786	0.000802522
				1787	0.000851059
				1788	0.000778418
				1789	0.00100345
				1790	0.001029
				1791	0.00109236
				1792	0.000963955
				1793	0.000746859
				1794	0.00060339
				1795	0.0007012
				1796	0.000697447
				1797	0.00100767
				1798	0.00105487
				1799	0.00113523
				1800	0.000957347
				1801	0.00127821
				1802	0.00149322
				1803	0.00144753
				1804	0.00161282
				1805	0.00141571
				1806	0.00138984
				1807	0.00174671
				1808	0.00167234
				1809	0.00154503
				1810	0.00150263
				1811	0.00137642
				1812	0.0015191
				1813	0.00156158
				1814	0.001407
				1815	0.00148155
				1816	0.00113413
				1817	0.00091058
				1818	0.00085939
				1819	0.00109553
				1820	0.0010865
				1821	0.00121937
				1822	0.00125147
				1823	0.00129314
				1824	0.00116856
				1825	0.00102804
				1826	0.00115586
				1827	0.00120028
				1828	0.0011055
				1829	0.00108285
				1830	0.00116214
				1831	0.000978176
				1832	0.00119551
				1833	0.000908487
				1834	0.00112992
				1835	0.00100994
				1836	0.0011727
				1837	0.00111689
				1838	0.00117692
				1839	0.00137529
				1840	0.00139111
				1841	0.00104867
				1842	0.000574739
				1843	0.000688355
				1844	0.001094
				1845	0.00132922
				1846	0.00127095
				1847	0.00120251
				1848	0.00113508
				1849	0.0013273
				1850	0.001435
				1851	0.00141841
				1852	0.00141684
				1853	0.00126283
				1854	0.00115544
				1855	0.00112185
				1856	0.000991559
				1857	0.000880583
				1858	0.0014049
				1859	0.00131616
				1860	0.00132795
				1861	0.00137419
				1862	0.00124807
				1863	0.00129334
				1864	0.00120302
				1865	0.00101637
				1866	0.00106021
				1867	0.00089356
				1868	0.00086847
				1869	0.000704869
				1870	0.000699477
				1871	0.00087406
				1872	0.000678689
				1873	0.000643121
				1874	0.000555861
				1875	-0.000177531
				1876	-0.000325211
				1877	0.000204532
				1878	0.000101042
				1879	0.000370608
				1880	0.000373074
				1881	0.000610327
				1882	0.000450288
				1883	0.000499635
				1884	0.000551422
				1885	0.000751468
				1886	0.000548555
				1887	0.000518475
				1888	0.000595229
				1889	0.000729154
				1890	0.000598693
				1891	0.000647749
				1892	0.000605403
				1893	0.00053691
				1894	0.000504286
				1895	0.000461523
				1896	0.000474757
				1897	0.000421715
				1898	0.000482912
				1899	0.000474252
				1900	0.000413047
				1901	0.000307611
				1902	0.000423887
				1903	0.00042099
				1904	0.000253165
				1905	0.000405522
				1906	0.00038058
				1907	0.000377124
				1908	0.000360936
				1909	0.00033069
				1910	0.000260461
				1911	0.000236469
				1912	0.000229642
				1913	0.000220384
				1914	0.000427296
				1915	0.000447453
				1916	0.000473587
				1917	0.000527975
				1918	0.000494203
				1919	0.000411487
				1920	0.000294118
				1921	0.000367186
				1922	0.000468298
				1923	0.00033723
				1924	0.0003064
				1925	0.000347068
				1926	0.000365836
				1927	0.000433555
				1928	0.000262731
				1929	0.000356103
				1930	0.000322606
				1931	0.000326134
				1932	0.000341076
				1933	0.000113249
				1934	0.000304569
				1935	0.000425108
				1936	0.000343119
				1937	0.000201931
				1938	0.000295999
				1939	0.000475686
				1940	0.000542349
				1941	0.000357988
				1942	0.000307474
				1943	0.000274868
				1944	0.000255228
				1945	0.00035778
				1946	0.000491624
				1947	0.00039882
				1948	0.00045044
				1949	0.000521792
				1950	0.000453579
				1951	0.000510855
				1952	0.000518391
				1953	0.000469618
				1954	0.000627329
				1955	0.000625775
				1956	0.000766772
				1957	0.000730188
				1958	0.000745195
				1959	0.000910477
				1960	0.000890922
				1961	0.000954006
				1962	0.000918221
				1963	0.000883689
				1964	0.00119612
				1965	0.000803384
				1966	0.00105717
				1967	0.000834107
				1968	0.000861478
				1969	0.000713011
				1970	0.000805883
				1971	0.000611085
				1972	0.000975151
				1973	0.00113105
				1974	0.00122277
				1975	0.00113596
				1976	0.00113813
				1977	0.0011977
				1978	0.001506
				1979	0.00159572
				1980	0.00175822
				1981	0.00186518
				1982	0.00163922
				1983	0.00177593
				1984	0.00160309
				1985	0.00149326
				1986	0.00169245
				1987	0.00184192
				1988	0.00161547
				1989	0.00177809
				1990	0.00144337
				1991	0.0011755
				1992	0.00123342
				1993	0.00113683
				1994	0.000970474
				1995	0.000795877
				1996	0.00125687
				1997	0.00109644
				1998	0.000990761
[truncated: 43,762 more rows]

## Sheet: Fig 2e
Figure 2e
	Bin edge	Neuron pair number
	-1	1.31561e-07
	-0.95	9.86706e-07
	-0.9	1.24983e-06
	-0.85	2.82856e-06
	-0.8	3.6837e-06
	-0.75	8.09099e-06
	-0.7	1.18405e-05
	-0.65	1.58531e-05
	-0.6	3.31533e-05
	-0.55	6.09784e-05
	-0.5	0.000129982
	-0.45	0.000310418
	-0.4	0.00080285
	-0.35	0.00234849
	-0.3	0.00696457
	-0.25	0.0191738
	-0.2	0.0452722
	-0.15	0.0882568
	-0.1	0.139222
	-0.05	0.176949
	0	0.180537
	0.05	0.14833
	0.1	0.0984813
	0.15	0.0533972
	0.2	0.024139
	0.25	0.00952316
	0.3	0.00349044
	0.35	0.00130304
	0.4	0.000516573
	0.45	0.000231481
	0.5	0.000115708
	0.55	6.28861e-05
	0.6	3.94682e-05
	0.65	2.65753e-05
	0.7	1.94052e-05
	0.75	1.34192e-05
	0.8	7.17006e-06
	0.85	6.51226e-06
	0.9	4.99931e-06
	0.95	0.000184909

## Sheet: Fig 2f
Figure 2f
	Bin edge	Neuron pair number
	-1	4.86775e-06
	-0.95	4.47307e-05
	-0.9	0.000171226
	-0.85	0.00038942
	-0.8	0.000765158
	-0.75	0.00128535
	-0.7	0.00196637
	-0.65	0.00288177
	-0.6	0.00404457
	-0.55	0.00559304
	-0.5	0.0074095
	-0.45	0.00981634
	-0.4	0.0128849
	-0.35	0.0172762
	-0.3	0.0235483
	-0.25	0.0323234
	-0.2	0.0443698
	-0.15	0.0594424
	-0.1	0.0759482
	-0.05	0.0899689
	0	0.0975675
	0.05	0.0965367
	0.1	0.0877809
	0.15	0.0747462
	0.2	0.0608469
	0.25	0.0482545
	0.3	0.037643
	0.35	0.0288894
	0.4	0.0220888
	0.45	0.0168605
	0.5	0.0126999
	0.55	0.00926773
	0.6	0.00649858
	0.65	0.00438788
	0.7	0.00276883
	0.75	0.00158846
	0.8	0.000818177
	0.85	0.00033719
	0.9	9.07769e-05
	0.95	0.000193723

## Sheet: Fig 2g
Figure 2g
		PV correlation
animal	Trial pairs	SN pre	SN post	WF pre	WF post
Mouse 1(Female)	1,2	0.018854	0.088042	0.742224	0.779217
	1,3	0.0060234	0.131653	0.565865	0.552826
	1,4	0.0420951	0.144268	-0.248736	0.449979
	1,5	-0.0469142	0.0965453	-0.301972	0.576174
	1,6	0.0190292	0.0845448	-0.0502602	0.725029
	2,3	0.144284	0.170006	0.56967	0.575486
	2,4	0.0330503	0.13181	-0.189575	0.515274
	2,5	-0.0428958	0.141149	-0.221685	0.560341
	2,6	-0.0593452	0.125118	0.0526752	0.754386
	3,4	0.0118885	0.097292	-0.100999	0.14684
	3,5	0.0469785	0.135155	0.0280569	0.510788
	3,6	-0.0708278	0.0643731	-0.0120802	0.379587
	4,5	0.0684142	0.158659	0.646956	0.77474
	4,6	0.0892725	0.116464	0.681107	0.785805
	5,6	0.123204	0.151064	0.604966	0.779218
Mouse 2 (Male)	1,2	0.192597	0.67968	0.19348	0.93428
	1,3	-0.0232307	0.569175	-0.33384	0.864179
	1,4	-0.0996568	0.507573	-0.335772	0.776815
	1,5	0.044149	0.586921	0.19002	0.910002
	1,6	0.186646	0.595217	0.203466	0.882921
	2,3	0.287738	0.725041	0.216759	0.95456
	2,4	0.148404	0.687129	0.319018	0.887976
	2,5	-0.0374457	0.709335	-0.0778419	0.956413
	2,6	0.167746	0.718082	-0.0525662	0.955047
	3,4	0.366109	0.78465	0.514076	0.948261
	3,5	-0.150327	0.692892	-0.275263	0.927653
	3,6	-0.0093157	0.714301	-0.162516	0.946614
	4,5	-0.0665016	0.702803	0.0814294	0.879541
	4,6	-0.0689773	0.712918	-0.0421843	0.892674
	5,6	0.162077	0.778736	0.765649	0.970461
Mouse 3 (Female)	1,2	0.194145	0.519113	0.647933	0.657457
	1,3	0.193601	0.50719	0.387782	0.630813
	1,4	0.136515	0.58028	0.618142	0.777901
	1,5	0.0765806	0.326585	0.648555	0.562534
	1,6	0.0890009	0.609971	0.591988	0.848722
	2,3	0.103293	0.666487	0.609314	0.609647
	2,4	0.102971	0.646883	0.776578	0.648869
	2,5	0.0665414	0.383136	0.685114	0.492534
	2,6	0.215104	0.495319	0.516596	0.671365
	3,4	0.166992	0.599456	0.583849	0.769007
	3,5	0.118105	0.361498	0.54026	0.734673
	3,6	0.0364147	0.436395	0.356992	0.493583
	4,5	0.152987	0.507509	0.722033	0.620289
	4,6	0.0390092	0.500889	0.461362	0.672147
	5,6	0.0936896	0.337827	0.539205	0.488298

## Sheet: Fig 3d
Figure 3d
	Experimental data
	Number of responsed trials	Mouse 1 (Female)	Mouse 2 (Male)	Mouse 3 (Female)
	1	1	1	1
	2	0.58777	0.334378	0.495413
	3	0.389209	0.117032	0.357798
	4	0.260432	0.0208986	0.215596
	5	0.189928	0.00522466	0.100917
	6	0.164029	0.00417973	0.0366972

## Sheet: Fig 3e
Figure 3e
		pre												post
		quiet 1	quiet 2	quiet 3	quiet 4	quiet 5	quiet 6	quiet 7	quiet 8	locomotive 1	locomotive 2	locomotive 3	locomotive 4	quiet 1	quiet 2	quiet 3	quiet 4	quiet 5	quiet 6	quiet 7	quiet 8	locomotive 1	locomotive 2	locomotive 3	locomotive 4
pre	quiet 1	1	0.120897	0.138398	-0.0395003	0.0597985	0.136537	0.27575	0.218382	-0.0592821	-0.101745	-0.0785208	-0.13266	0.323368	0.0339988	0.0770228	-0.115188	0.0271631	-0.0334721	0.179869	0.132443	-0.203325	-0.213774	-0.0671459	-0.0759111
	quiet 2	0.120897	1	-0.0523485	-0.151309	0.0268621	0.141495	-0.0679533	-0.000832577	0.0910243	0.0620216	0.0247377	0.0846065	0.175731	0.466782	0.0517938	-0.042735	0.122887	0.0741238	-0.0325172	-0.00196995	0.025208	0.0148341	0.0890848	0.0938592
	quiet 3	0.138398	-0.0523485	1	0.0723297	0.162631	0.0231558	0.241659	0.159714	-0.115485	-0.0880652	-0.0837366	-0.113588	-0.137844	-0.17479	0.321409	-0.0982158	-0.13862	-0.199335	0.0785111	-0.0487665	-0.192401	-0.226458	-0.266162	-0.257852
	quiet 4	-0.0395003	-0.151309	0.0723297	1	0.062048	-0.0620062	0.180194	0.0231715	-0.224652	-0.151473	-0.147476	-0.232317	-0.185861	-0.164762	-0.042764	0.498347	-0.0644015	-0.104274	0.0649034	0.0308697	-0.166058	-0.0492294	-0.141172	-0.223326
	quiet 5	0.0597985	0.0268621	0.162631	0.062048	1	0.095747	0.00959185	-0.0269715	0.000654736	0.0871516	0.031456	-0.0588632	-0.0990383	-0.0867356	-0.0063344	0.0157014	0.268022	-0.159743	-0.0801586	-0.173018	-0.0975642	-0.0472302	-0.17573	-0.227902
	quiet 6	0.136537	0.141495	0.0231558	-0.0620062	0.095747	1	-0.00589712	-0.0153237	-0.00777663	-0.0479616	0.0182433	0.00397639	0.115924	0.0991547	0.0466787	-0.0474039	0.0660582	0.280149	0.00101168	-0.0168045	-0.0108267	-0.0611834	-0.0516806	-0.0477054
	quiet 7	0.27575	-0.0679533	0.241659	0.180194	0.00959185	-0.00589712	1	0.403895	-0.121408	-0.177944	-0.186497	-0.246542	-0.0017621	-0.153746	0.0721156	-0.0605357	-0.160855	-0.17376	0.495436	0.178051	-0.253066	-0.30945	-0.232545	-0.240676
	quiet 8	0.218382	-0.000832577	0.159714	0.0231715	-0.0269715	-0.0153237	0.403895	1	-0.0566276	-0.11485	-0.109377	-0.165078	-0.0326662	-0.109836	-0.00459216	-0.126368	-0.185595	-0.20085	0.180499	0.185103	-0.204549	-0.255498	-0.19004	-0.161058
	locomotive 1	-0.0592821	0.0910243	-0.115485	-0.224652	0.000654736	-0.00777663	-0.121408	-0.0566276	1	0.303483	0.198018	0.200043	0.135966	0.176899	0.0794487	0.00273039	0.130868	0.0446563	-0.0154859	-0.0638626	0.471685	0.203287	0.303292	0.199312
	locomotive 2	-0.101745	0.0620216	-0.0880652	-0.151473	0.0871516	-0.0479616	-0.177944	-0.11485	0.303483	1	0.248832	0.240349	-0.0466051	0.0318864	-0.0921982	-0.0415845	-0.00470616	-0.0832465	-0.189249	-0.214854	0.0586945	0.387566	0.0608324	0.0203898
	locomotive 3	-0.0785208	0.0247377	-0.0837366	-0.147476	0.031456	0.0182433	-0.186497	-0.109377	0.198018	0.248832	1	0.249661	-0.0257387	0.0394358	-0.0836445	-0.0375722	-0.0711755	-0.00337356	-0.154411	-0.17016	0.0465498	0.11331	0.280878	0.00508288
	locomotive 4	-0.13266	0.0846065	-0.113588	-0.232317	-0.0588632	0.00397639	-0.246542	-0.165078	0.200043	0.240349	0.249661	1	0.127883	0.183227	0.0585782	0.00700924	0.0875561	0.17912	-0.0383401	0.0372924	0.275262	0.269765	0.27937	0.492656
post	quiet 1	0.323368	0.175731	-0.137844	-0.185861	-0.0990383	0.115924	-0.0017621	-0.0326662	0.135966	-0.0466051	-0.0257387	0.127883	1	0.54535	0.379954	0.161681	0.38886	0.406859	0.327356	0.369403	0.321505	0.19148	0.350584	0.340376
	quiet 2	0.0339988	0.466782	-0.17479	-0.164762	-0.0867356	0.0991547	-0.153746	-0.109836	0.176899	0.0318864	0.0394358	0.183227	0.54535	1	0.364699	0.229363	0.411832	0.431905	0.195983	0.298775	0.412596	0.327455	0.431786	0.375383
	quiet 3	0.0770228	0.0517938	0.321409	-0.042764	-0.0063344	0.0466787	0.0721156	-0.00459216	0.0794487	-0.0921982	-0.0836445	0.0585782	0.379954	0.364699	1	0.229315	0.35448	0.283885	0.349566	0.317087	0.271771	0.143761	0.217666	0.178873
	quiet 4	-0.115188	-0.042735	-0.0982158	0.498347	0.0157014	-0.0474039	-0.0605357	-0.126368	0.00273039	-0.0415845	-0.0375722	0.00700924	0.161681	0.229363	0.229315	1	0.352379	0.265068	0.212252	0.235749	0.285161	0.347724	0.263258	0.162703
	quiet 5	0.0271631	0.122887	-0.13862	-0.0644015	0.268022	0.0660582	-0.160855	-0.185595	0.130868	-0.00470616	-0.0711755	0.0875561	0.38886	0.411832	0.35448	0.352379	1	0.47182	0.236083	0.328447	0.403867	0.393302	0.376795	0.357838
	quiet 6	-0.0334721	0.0741238	-0.199335	-0.104274	-0.159743	0.280149	-0.17376	-0.20085	0.0446563	-0.0832465	-0.00337356	0.17912	0.406859	0.431905	0.283885	0.265068	0.47182	1	0.262861	0.421005	0.434251	0.389886	0.450468	0.445681
	quiet 7	0.179869	-0.0325172	0.0785111	0.0649034	-0.0801586	0.00101168	0.495436	0.180499	-0.0154859	-0.189249	-0.154411	-0.0383401	0.327356	0.195983	0.349566	0.212252	0.236083	0.262861	1	0.546249	0.144673	0.0396434	0.160973	0.175815
	quiet 8	0.132443	-0.00196995	-0.0487665	0.0308697	-0.173018	-0.0168045	0.178051	0.185103	-0.0638626	-0.214854	-0.17016	0.0372924	0.369403	0.298775	0.317087	0.235749	0.328447	0.421005	0.546249	1	0.255347	0.177469	0.30846	0.344432
	locomotive 1	-0.203325	0.025208	-0.192401	-0.166058	-0.0975642	-0.0108267	-0.253066	-0.204549	0.471685	0.0586945	0.0465498	0.275262	0.321505	0.412596	0.271771	0.285161	0.403867	0.434251	0.144673	0.255347	1	0.542092	0.525071	0.46942
	locomotive 2	-0.213774	0.0148341	-0.226458	-0.0492294	-0.0472302	-0.0611834	-0.30945	-0.255498	0.203287	0.387566	0.11331	0.269765	0.19148	0.327455	0.143761	0.347724	0.393302	0.389886	0.0396434	0.177469	0.542092	1	0.477762	0.395492
	locomotive 3	-0.0671459	0.0890848	-0.266162	-0.141172	-0.17573	-0.0516806	-0.232545	-0.19004	0.303292	0.0608324	0.280878	0.27937	0.350584	0.431786	0.217666	0.263258	0.376795	0.450468	0.160973	0.30846	0.525071	0.477762	1	0.557096
	locomotive 4	-0.0759111	0.0938592	-0.257852	-0.223326	-0.227902	-0.0477054	-0.240676	-0.161058	0.199312	0.0203898	0.00508288	0.492656	0.340376	0.375383	0.178873	0.162703	0.357838	0.445681	0.175815	0.344432	0.46942	0.395492	0.557096	1

## Sheet: Fig 4b
Figure 4b		Response amplitude
	Neuron id	0.1 mA	0.5 mA	2 mA
	1	0.284048	1.79072	5.76684
	2	-0.287897	5.33941	1.51007
	3	-0.00743424	0.799142	5.63899
	4	0.14116	0.792108	4.92998
	5	0.0666337	4.23581	2.55894
	6	-0.222311	1.40297	5.04537
	7	0.0621479	0.846036	5.04991
	8	-0.160628	1.66922	3.93742
	9	-0.107867	3.39851	1.64438
	10	-0.0662533	3.09744	1.99981
	11	0.28845	2.0698	3.07296
	12	-0.114647	1.51819	2.98193
	13	0.259689	1.14457	3.68521
	14	-0.0832152	1.11922	4.50596
	15	-0.0943668	1.482	3.52795
	16	0.117146	1.4274	3.52829
	17	-0.0193719	0.186007	3.81648
	18	0.0919584	1.47255	3.14798
	19	0.763414	1.83752	2.22934
	20	-0.210898	3.01643	2.12021
	21	0.0213665	-0.0335062	4.36788
	22	-0.295417	2.61081	1.29067
	23	0.20848	1.0534	3.11001
	24	-0.159669	2.23638	2.4022
	25	0.0636982	1.88922	2.31406
	26	-0.0149742	1.66046	2.69594
	27	0.00256722	1.78088	2.08397
	28	-0.0462363	1.2505	2.8071
	29	0.163443	1.04817	2.37688
	30	-0.162488	2.38373	2.01595
	31	-0.265855	1.1287	2.84268
	32	-0.0183557	0.123625	4.09984
	33	-0.208652	2.3124	1.99788
	34	0.0493316	-0.00651993	3.40522
	35	0.000497221	0.600376	2.82864
	36	-0.424276	1.63087	2.64427
	37	-0.0272083	4.09074	0.49786
	38	-0.101335	2.19818	2.23763
	39	-0.287075	1.42891	2.23981
	40	0.121074	3.68199	0.987742
	41	0.406815	1.10614	2.53308
	42	-0.502121	0.617757	2.79208
	43	-0.120196	1.27774	2.64472
	44	0.346945	1.11716	2.07571
	45	0.216967	1.43025	2.28307
	46	-0.146006	1.8719	2.05856
	47	0.333162	0.746295	2.7248
	48	-0.200202	1.25333	1.99125
	49	-0.0896945	0.976558	2.68676
	50	-0.203269	1.30896	1.95663
	51	0.180158	1.04606	1.7553
	52	-0.307384	1.52069	2.52962
	53	-0.0507	0.296794	2.9995
	54	-0.154322	0.0676863	4.69382
	55	-0.213573	0.71804	3.22811
	56	0.263912	1.07513	2.21116
	57	-0.0827991	0.164205	3.20101
	58	0.315388	-0.258735	3.03076
	59	0.190901	1.72952	1.42866
	60	0.159493	0.492832	1.5405
	61	-0.0935846	0.466633	3.64015
	62	0.167585	0.927709	2.35608
	63	-0.0643579	1.83862	1.42579
	64	1.52868	-0.570393	2.05427
	65	-0.230182	1.71528	1.99907
	66	0.0940475	2.3923	1.02005
	67	-0.140984	1.70902	2.02361
	68	0.116336	-0.0761903	2.96512
	69	-0.269196	0.357714	3.1134
	70	-0.01094	0.674031	2.35598
	71	0.101138	0.258602	2.73845
	72	0.0220002	0.00184512	2.9654
	73	-0.201286	1.85935	1.49344
	74	-0.135701	0.501724	2.47921
	75	-0.0159177	0.68041	1.96062
	76	0.105371	-0.276341	3.25804
	77	0.285792	1.16666	0.756123
	78	0.072604	1.33562	1.68645
	79	0.276535	1.74772	1.34677
	80	0.0515673	0.176462	2.49195
	81	-0.134553	0.726533	1.82284
	82	0.139829	0.162713	2.53368
	83	0.437528	1.52694	1.5704
	84	-0.115924	0.727047	1.59298
	85	-0.190418	0.933983	2.57357
	86	-0.00979212	0.438292	2.16015
	87	0.137975	1.41147	1.60817
	88	0.182643	-0.077595	2.37771
	89	-0.147484	0.527677	1.63678
	90	0.115559	-0.427808	2.95098
	91	-0.281151	-0.50842	4.4561
	92	0.119692	0.655891	2.54234
	93	-0.196663	0.823837	2.0746
	94	-0.114348	0.819819	2.19177
	95	-0.128894	0.721943	2.29744
	96	0.650894	0.00521038	2.80908
	97	0.190536	1.6984	1.07978
	98	-0.137674	0.829817	2.43412
	99	-0.0714153	0.844638	2.18441
	100	-0.234077	1.34464	1.80484
	101	-0.0272618	0.637259	2.09279
	102	-0.114515	-0.667935	3.32574
	103	0.020838	0.761053	2.23463
	104	0.399981	0.918783	0.651229
	105	-0.0579598	0.598898	2.21136
	106	0.0872095	0.719651	1.75028
	107	0.0291987	0.705232	2.17011
	108	-0.438842	0.335652	2.87994
	109	-0.197281	0.845373	2.40281
	110	-0.129935	0.393022	1.71583
	111	-0.189247	0.144285	2.39036
	112	-0.0745864	-0.0832566	3.07069
	113	0.0242726	1.58944	1.35843
	114	-0.231203	1.67624	1.48444
	115	-0.177939	0.558736	1.9782
	116	-0.161806	0.950001	1.23479
	117	-0.301159	1.41617	1.30318
	118	0.0289035	0.354847	1.82276
	119	0.301262	0.339873	2.16227
	120	-0.218618	1.04064	1.82187
	121	-0.0620903	3.11128	0.345437
	122	-0.0850808	0.773727	2.07856
	123	-0.00662952	-0.457108	3.18998
	124	0.31489	0.44492	2.23831
	125	0.0132089	1.32399	1.77827
	126	-0.304997	-0.0836658	2.69967
	127	0.525755	0.154663	1.62931
	128	-0.00513556	0.467021	2.25054
	129	1.3959	0.0576827	1.51859
	130	0.329716	1.26896	0.713396
	131	-0.0242713	-0.101704	2.69115
	132	-0.0146674	0.842389	1.68847
	133	-0.0184703	0.102529	1.98048
	134	-0.469555	1.62801	1.18582
	135	-0.404054	1.01334	1.87982
	136	0.0803946	0.597002	1.71631
	137	0.265449	0.884367	1.35965
	138	-0.146733	0.441214	2.55007
	139	-0.245523	0.955296	1.68891
	140	0.0147178	1.01785	1.60573
	141	-0.0319782	0.680968	0.732432
	142	-0.461821	1.01649	1.89816
	143	-0.32165	0.384023	2.11696
	144	0.134041	0.331482	2.25821
	145	-0.0806241	0.938475	1.83168
	146	0.0527333	0.882303	1.62855
	147	-0.00501209	0.894213	1.73071
	148	-0.196161	1.00349	1.61353
	149	0.544577	-0.082848	2.19425
	150	0.217679	0.73673	1.83532
	151	0.117127	1.80713	0.833084
	152	-0.205456	0.648218	1.90042
	153	0.150237	0.389094	2.09573
	154	-0.0317972	0.716495	2.06269
	155	0.340194	0.473619	1.28081
	156	-0.127943	1.29354	1.16936
	157	0.333945	0.0552742	2.12827
	158	0.145487	-0.535141	2.77502
	159	0.349149	0.395702	1.21326
	160	0.0333725	-0.240168	2.2739
	161	-0.0395914	1.08588	1.11744
	162	-0.116918	0.284894	1.89094
	163	-0.114822	1.10144	1.27502
	164	-0.0537144	0.736966	0.777732
	165	0.0186963	1.05313	1.45894
	166	0.093893	-0.557513	2.32869
	167	-0.00525966	1.1388	0.917596
	168	-0.0691784	-0.0465496	2.17144
	169	0.0324316	-0.0882636	2.43658
	170	-0.266803	0.115704	2.45074
	171	0.0297403	-0.0519806	2.40201
	172	-0.249624	1.1297	1.20166
	173	-0.0395289	-0.228656	2.25711
	174	0.408504	0.342661	1.38029
	175	-0.0372165	0.596252	1.96374
	176	0.0128737	0.730362	1.15386
	177	0.492961	0.399743	1.5711
	178	0.0344823	0.979303	1.46642
	179	0.120017	0.47133	1.88249
	180	-0.36704	0.873147	1.78288
	181	0.162341	0.113124	1.74995
	182	0.057922	0.635459	1.4803
	183	0.110279	0.704157	1.48945
	184	-0.106133	-0.290215	2.26612
	185	0.476911	0.192873	1.64939
	186	-0.225918	1.30186	1.24436
	187	0.247559	1.07497	1.0424
	188	0.108211	0.613136	1.42981
	189	-0.104736	0.690775	1.42725
	190	-0.00865178	-0.0336039	1.27089
	191	0.186696	0.8461	1.43457
	192	0.39049	-0.298401	1.35462
	193	-0.102784	0.377649	1.78979
	194	1.28697	0.304041	1.02361
	195	0.053953	-0.411629	1.975
	196	-0.156233	0.642709	1.66655
	197	0.134173	1.11613	1.11044
	198	-0.158857	1.43197	0.895104
	199	-0.0911545	0.506157	1.39931
	200	-0.0354853	1.16213	1.08629
	201	0.0133871	1.23394	0.937618
	202	0.175347	-0.246275	2.52119
	203	0.0367479	0.145903	2.16132
	204	-0.238075	1.95656	0.46851
	205	-0.161912	0.777003	1.48058
	206	0.0516745	0.81024	1.28901
	207	-0.581948	0.809692	1.56884
	208	-0.0804349	0.797229	1.47828
	209	0.683697	0.591657	0.757984
	210	-0.157074	0.34176	1.57184
	211	-0.0232074	0.840551	1.25265
	212	0.077632	0.504417	1.50233
	213	0.292134	0.28654	1.35398
	214	0.0437656	0.490576	1.4956
	215	0.209122	0.0565231	2.21166
	216	0.184089	-0.161058	1.88041
	217	0.0278437	0.87744	0.902269
	218	-0.186809	1.73146	0.837269
	219	0.130709	0.917739	0.953763
	220	-0.0515979	1.20639	0.925568
	221	0.253634	1.06874	0.79927
	222	-0.00523927	0.552402	1.10491
	223	-0.101356	0.0068653	1.41746
	224	-0.165008	0.394373	1.81501
	225	-0.16081	0.974214	1.01422
	226	-0.524884	1.48633	1.23527
	227	-0.130016	0.654704	1.54612
	228	-0.0519852	1.08831	1.41989
	229	-0.089399	0.19067	1.56189
	230	-0.123039	0.49716	1.97729
	231	0.12016	0.807247	1.00915
	232	0.261653	0.344676	1.67607
	233	0.0787732	-0.404436	1.69862
	234	-0.140202	0.692936	1.64924
	235	-0.102706	-0.114657	1.45893
	236	0.0295745	2.73965	-0.467697
	237	-0.358274	0.193921	1.11979
	238	-0.232772	0.614531	1.33344
	239	-0.112438	0.0634417	1.92995
	240	0.124766	0.138621	1.83514
	241	0.0240806	0.72069	1.44849
	242	-0.184568	-0.120615	1.98627
	243	0.106607	0.500212	1.51738
	244	0.0721092	0.972369	0.918607
	245	0.278727	-0.0761723	2.75246
	246	0.177446	0.735028	1.74327
	247	-0.0845538	1.00812	1.30885
	248	-0.139967	0.313353	1.51345
	249	0.117372	0.940118	1.04777
	250	0.106243	0.776947	1.24411
	251	0.00904718	0.0253693	1.04095
	252	-0.0953482	2.18158	-0.00680162
	253	0.0214087	0.212817	1.54208
	254	0.695358	0.49404	0.873782
	255	0.673468	0.693959	1.06774
	256	-0.481823	0.577649	1.79447
	257	-0.0872818	1.18568	0.991537
	258	-0.0471251	0.698158	0.845464
	259	-0.148511	0.432498	1.50827
	260	0.128637	0.732164	0.980946
	261	0.145576	-0.0848542	1.04587
	262	0.288257	0.419442	1.52192
	263	-0.0836494	0.306763	0.451895
	264	0.114012	0.39255	1.52155
	265	-0.51375	1.41728	0.713214
	266	-0.235289	1.22858	0.797064
	267	-0.0773634	0.370918	0.95451
	268	-0.0735351	1.24101	0.864765
	269	-0.00264242	0.351183	1.52442
	270	0.130325	-0.108188	1.85674
	271	0.206285	0.686191	0.946841
	272	-0.120684	0.213607	1.53022
	273	-0.110696	0.620734	1.30339
	274	-0.295734	0.48404	1.43743
	275	-0.0276741	0.93212	1.02335
	276	0.136531	0.559145	1.04563
	277	-0.0706621	0.349308	1.4039
	278	-0.242953	1.02779	1.1332
	279	0.046774	-0.0452704	1.15654
	280	-0.0270485	0.178819	1.41967
	281	-0.157377	0.966805	1.25893
	282	-0.780044	1.95617	0.549311
	283	-0.109055	0.379595	1.71842
	284	-0.313509	0.646779	0.991407
	285	0.300361	-0.0454127	1.18524
	286	-0.218867	1.73396	0.32586
	287	0.0181532	-0.20184	1.7441
	288	-0.322619	-0.176602	2.41667
	289	0.109176	0.830537	0.892103
	290	-0.0554049	0.0884758	1.29449
	291	0.173727	-0.134067	1.70009
	292	0.258882	-0.114183	1.48363
	293	0.138993	-0.449444	2.03087
	294	-0.424761	0.823257	1.59946
	295	0.282497	-0.032031	1.36991
	296	-0.0373106	0.245846	1.45506
	297	-0.028902	0.538029	1.49623
	298	0.136716	0.605192	0.902812
	299	-0.153539	0.576993	1.7688
	300	-0.0408826	0.277854	1.31033
	301	0.128179	0.517161	0.556061
	302	-0.0433657	0.970242	1.1365
	303	0.284405	0.653633	1.04044
	304	0.0808494	0.653384	1.26365
	305	-0.0455688	0.431549	1.18768
	306	-0.00330979	-0.242672	1.59482
	307	0.0422609	-0.0748513	2.33497
	308	-0.178498	0.489305	1.71283
	309	0.220128	0.854429	0.90947
	310	0.0262217	0.920209	1.33797
	311	-0.0675946	-0.183519	2.05005
	312	0.0353893	0.419062	1.48056
	313	0.0920728	0.0642001	1.37014
	314	0.0140127	1.16327	0.549324
	315	-0.135626	0.404624	1.48816
	316	-0.323917	0.99013	1.00762
	317	0.187582	0.788443	1.08707
	318	-0.0454955	1.00251	1.298
	319	0.144388	-0.007145	1.5284
	320	0.119023	0.33332	1.55915
	321	0.0392818	0.407692	1.08169
	322	0.015621	0.156757	1.16386
	323	0.17158	2.44564	-0.138062
	324	-0.276877	2.18604	0.293301
	325	0.0484976	0.37752	1.50064
	326	-0.120384	0.910809	0.819672
	327	0.108491	0.985777	0.75197
	328	-0.141012	0.649386	0.915776
	329	0.148586	-0.498483	1.77611
	330	-0.0360912	0.717217	1.10892
	331	-0.0200532	0.556055	1.16636
	332	-0.0788013	0.532643	1.1743
	333	0.0412336	0.759754	0.755049
	334	-0.070609	0.0408133	1.64764
	335	-0.337432	0.977183	1.14441
	336	-0.0666667	0.39319	1.23203
	337	0.267494	1.17186	0.486058
	338	0.0650274	0.309432	1.72916
	339	-0.232179	0.390332	1.25729
	340	-0.092312	1.57851	0.316602
	341	-0.181994	0.257255	1.32359
	342	-0.173965	0.857805	0.928962
	343	0.0137098	0.468499	1.07276
	344	-0.177136	0.214969	0.822457
	345	0.277655	0.724419	0.640386
	346	-0.171244	0.386492	1.22129
	347	-0.121433	-0.345105	1.81811
	348	0.355829	-0.129073	1.64354
	349	0.197418	0.659916	0.988084
	350	0.30601	0.103124	1.49801
	351	-0.0848174	0.808473	0.910491
	352	0.278242	-0.0559191	1.34672
	353	-0.488535	0.381962	1.20804
	354	0.405953	0.438483	0.749778
	355	0.304161	0.123364	0.990481
	356	0.0382034	1.01354	0.999428
	357	-0.393044	0.643061	1.41052
	358	-0.233395	0.345604	0.743496
	359	0.22893	0.500152	0.913234
	360	0.100117	0.355062	1.01534
	361	0.065465	0.402654	1.36701
	362	0.0398837	0.28035	1.47533
	363	-0.272141	0.694252	1.16964
	364	0.0951799	0.508247	1.09076
	365	-0.300364	0.469929	1.372
	366	-0.0317782	0.92294	0.794593
	367	-0.320019	0.504702	1.48587
	368	-0.229404	-0.0542727	1.07075
	369	0.363516	-0.0946652	1.46481
	370	0.155449	0.171009	1.25557
	371	0.0319874	0.802433	0.660037
	372	0.0112907	1.55393	0.338093
	373	-0.159264	1.15054	0.651079
	374	-0.142133	0.454319	1.23366
	375	-0.259269	0.860004	0.942787
	376	0.414579	0.0408955	1.21683
	377	-0.0636358	0.413098	1.22016
	378	0.428944	0.491142	0.6518
	379	0.163927	0.910531	0.550018
	380	0.00721956	0.458417	0.981587
	381	-0.377531	0.596138	1.11014
	382	0.18505	0.387889	1.38515
	383	0.0521082	0.614893	0.97614
	384	-0.0514291	-0.0137204	1.38977
	385	0.167786	0.382183	1.14115
	386	-0.026468	0.225224	1.31534
	387	-0.0313687	0.387944	1.18991
	388	0.275205	0.304865	0.964566
	389	-0.0959811	0.985612	0.45587
	390	-0.0677219	-0.196138	1.60465
	391	-0.672735	0.713276	1.05954
	392	-0.0665947	0.612545	1.1243
	393	0.370706	0.0918265	1.21066
	394	0.361339	-0.0119891	1.25727
	395	0.257	0.491024	0.908485
	396	0.046658	0.799389	0.847204
	397	0.375049	0.376783	0.883315
	398	-0.0785005	0.121727	1.44959
	399	-0.305504	0.922261	0.573505
	400	0.0606092	0.750123	0.726716
	401	-0.174309	1.0846	0.5284
	402	-0.0121467	0.548818	0.917443
	403	0.0975867	0.0997868	1.29372
	404	0.0700488	-0.205933	1.54789
	405	0.0262115	0.0397844	1.42009
	406	0.03765	0.663123	0.870136
	407	-0.059326	0.87776	0.479273
	408	-0.114454	0.764158	0.481696
	409	-0.192781	0.697655	0.905633
	410	-0.014436	0.492772	0.564455
	411	0.173279	0.142594	1.56379
	412	-0.108107	-0.298701	1.75028
	413	0.177512	0.805033	0.929109
	414	-0.0497635	-0.338004	1.64728
	415	0.0870911	0.299538	0.951815
	416	-0.151465	0.0866043	1.70374
	417	0.138058	0.984335	0.52991
	418	-0.101429	-0.556187	1.92603
	419	-0.279801	0.94578	1.00915
	420	-0.0513137	0.213857	1.14059
	421	0.110412	-0.0831549	1.55209
	422	-0.023613	-0.602602	1.53614
	423	0.166904	0.92886	0.630988
	424	0.192865	-0.16366	1.05137
	425	0.0739175	0.924962	0.404735
	426	0.604913	0.0435522	0.397731
	427	-0.326399	0.58986	1.08591
	428	-0.0582719	0.358642	1.31408
	429	0.206664	-0.160144	0.644796
	430	0.779088	0.445907	0.592588
	431	0.192339	1.08091	0.329604
	432	0.140904	-0.243529	1.12238
	433	0.151978	0.201956	0.519386
	434	0.27292	0.424455	0.564317
	435	-0.154638	0.419921	0.57024
	436	-0.081772	-0.0896603	1.49992
	437	0.172523	-0.757568	1.24501
	438	-0.336562	0.55942	0.707386
	439	-0.247777	0.325451	1.07943
	440	-0.100508	-0.180942	0.602935
	441	0.0185238	0.533153	0.84399
	442	-0.0142645	-0.173609	0.996651
	443	0.224833	0.692716	0.794965
	444	0.230859	0.309442	0.575721
	445	0.0370547	-0.0378961	1.18006
	446	-0.124852	1.24585	0.327787
	447	0.0764678	0.109994	1.20215
	448	0.0448932	0.530611	0.97193
	449	0.0710249	0.120593	1.04295
	450	0.468656	0.956908	0.404711
	451	-0.195103	-0.459421	2.17145
	452	0.153519	0.0130291	1.04307
	453	0.163679	0.510902	0.595415
	454	0.00198957	0.599359	0.96372
	455	-0.113012	0.499191	1.01931
	456	-0.154863	0.389449	1.03737
	457	-0.457709	0.623785	0.950071
	458	-0.112127	0.46359	0.83742
	459	0.165705	0.432129	0.586829
	460	-0.102523	0.901485	0.766449
	461	0.0925135	0.500662	0.896016
	462	-0.175241	-0.00570159	1.47997
	463	0.306456	0.641674	0.68328
	464	0.19014	0.589918	0.668307
	465	0.071909	0.409283	1.31589
	466	-0.12026	0.68247	0.793436
	467	0.195935	0.0318885	1.18258
	468	-0.03903	1.3219	0.389015
	469	0.0628068	0.74289	0.593205
	470	0.0177728	-0.644158	1.34113
	471	0.00791143	0.399031	0.256126
	472	-0.0217139	-0.451562	1.63209
	473	0.405289	0.331111	0.690639
	474	-0.162999	0.52362	0.774155
	475	0.0456553	-0.0966113	1.03841
	476	-0.0511718	0.978782	0.571477
	477	0.0991198	0.886981	0.520268
	478	0.0746529	0.169243	1.35471
	479	0.012154	-0.278705	1.25797
	480	0.297301	0.454514	0.794675
	481	0.0993326	-0.025053	1.08602
	482	0.462126	0.0591047	0.491709
	483	0.107344	0.612352	0.567971
	484	-0.0247039	0.144423	0.812868
	485	-0.157934	0.324693	1.0296
	486	-0.0751789	0.277266	1.41598
	487	-0.375961	0.552583	0.887028
	488	-0.149846	0.839105	0.78445
	489	0.196554	1.05409	0.291036
	490	0.235289	-0.0265356	1.16522
	491	0.309872	0.248124	0.589698
	492	-0.138949	0.895927	0.378226
	493	0.0596455	0.0164543	1.07483
	494	-0.0716191	0.0854719	0.916829
	495	0.000649704	0.180668	1.02367
	496	-0.0436224	0.146485	1.36288
	497	-0.192106	0.813462	0.521781
	498	-0.0595228	-0.155212	1.17759
	499	-0.0164129	-0.0918134	1.22592
	500	-0.0582785	-0.143277	1.3951
	501	0.17778	0.343536	0.207034
	502	0.138545	0.248222	0.578482
	503	-0.085665	0.0344735	1.47027
	504	0.219315	0.554097	0.568108
	505	0.0931731	-0.0748129	1.97466
	506	0.0900502	-0.0798996	1.0244
	507	0.0504047	0.292698	0.858905
	508	0.0192246	0.271178	0.873358
	509	-0.318709	0.150371	1.03496
	510	0.105722	0.977796	0.474065
	511	0.628427	-0.388995	1.17786
	512	-0.00137821	0.46612	0.900283
	513	-0.0485074	0.368916	1.14659
	514	-0.154301	0.349994	0.882933
	515	0.0441259	0.0649338	1.59149
	516	0.107803	0.691628	0.803558
	517	0.048228	-0.315709	1.75166
	518	-0.0744052	0.45583	0.621309
	519	0.178959	0.455703	0.658727
	520	0.124668	0.675512	0.405014
	521	-0.0280461	0.28617	1.12417
	522	-0.0626206	0.220327	0.65763
	523	-0.219112	0.107881	1.08028
	524	-0.715716	0.827453	0.929093
	525	-0.0295311	0.25338	0.907101
	526	-0.0932254	0.3448	1.12796
	527	-0.127951	-0.373616	1.52652
	528	0.0342817	-0.393455	1.49018
	529	-0.118089	0.797724	0.697335
	530	-0.0551962	-0.16544	1.12491
	531	0.110838	0.139276	0.813269
	532	-0.0540741	0.25034	0.877411
	533	0.143895	-0.318695	1.36038
	534	0.396654	-0.0746223	1.72834
	535	0.279465	0.344368	0.990415
	536	0.860216	0.639776	0.0895122
	537	0.158055	0.167605	0.866076
	538	-0.242519	0.419574	0.926661
	539	0.0197764	0.749614	0.637131
	540	-0.0986966	-0.0075358	1.34805
	541	0.180953	0.451552	0.560028
	542	-0.199478	0.387888	0.944727
	543	0.360646	0.493876	0.547348
	544	0.120014	0.498336	0.683061
	545	-0.118501	0.944659	0.284226
	546	0.102677	0.510588	0.612349
	547	0.0538055	0.405672	0.857164
	548	0.00577457	0.786935	0.465201
	549	0.340482	0.219246	1.1831
	550	0.310872	0.276034	0.546504
	551	0.0705593	0.366186	0.584201
	552	0.159383	1.214	0.218469
	553	0.0510826	0.529346	0.740498
	554	0.113945	1.55883	-0.264603
	555	0.0434013	-0.267544	0.650241
	556	-0.0533488	-0.0730072	1.19994
	557	-0.020406	0.889376	0.39931
	558	0.188821	0.13076	0.525702
	559	0.0548399	0.0117219	1.06002
	560	0.144979	-0.0636761	1.02359
	561	0.604984	0.467607	0.223562
	562	0.227677	0.081749	0.610897
	563	0.0842711	0.0389019	1.02054
	564	0.234361	0.689103	0.631734
	565	-0.0219993	-0.0418759	1.16901
	566	-0.337291	0.505573	0.757193
	567	0.274775	-0.102221	0.989582
	568	0.691726	0.549617	-0.043252
	569	-0.487256	-0.394966	2.0694
	570	-0.076402	0.725413	0.40905
	571	-0.256909	0.81972	0.293068
	572	0.0058288	0.17358	0.8534
	573	-0.0655793	0.631632	0.654489
	574	0.219162	-0.493263	1.04145
	575	-0.1799	-0.149412	1.13968
	576	0.090397	0.295051	0.881653
	577	-0.112068	1.1941	0.161601
	578	0.175649	0.303279	0.502485
	579	-0.277507	0.464672	1.03285
	580	0.23328	0.390972	0.68231
	581	-0.0936953	0.742731	0.565675
	582	-0.110922	0.659696	0.592495
	583	-0.526877	0.0884897	1.29438
	584	-0.014725	-0.289337	1.44413
	585	0.465011	0.0916254	0.695753
	586	0.0445568	-0.319167	1.0528
	587	-0.101891	-0.121805	1.51249
	588	-0.349776	0.424763	0.646349
	589	1.06793	0.156713	0.314237
	590	-0.378595	0.606238	0.526018
	591	-0.254034	1.12669	0.247333
	592	-0.247244	0.863096	0.687161
	593	0.676802	0.68805	-0.342004
	594	0.578989	0.193824	0.297439
	595	-0.17185	0.389771	0.955962
	596	0.0395852	-0.0420492	0.973619
	597	-0.0503223	0.509119	0.560841
	598	-0.299952	0.638125	0.702682
	599	-0.0112834	0.43642	0.87231
	600	0.144764	0.00554841	1.18766
	601	-0.143957	0.0559653	1.40242
	602	0.177227	0.225238	0.62324
	603	0.021092	0.873047	0.220362
	604	0.229664	0.197835	0.69523
	605	0.0197791	0.0386547	0.481645
	606	-0.0656618	-0.0315398	1.07934
	607	-0.32679	0.536375	0.582513
	608	0.447873	-0.123979	0.552861
	609	-0.534867	0.451453	1.02215
	610	0.110818	0.120619	0.618896
	611	0.328374	0.0187322	0.557931
	612	-0.256608	-0.34808	1.50889
	613	-0.0824048	0.542542	0.655584
	614	0.14471	0.615205	0.320459
	615	-0.0503148	-0.259617	1.09108
	616	-0.286711	0.582889	0.718666
	617	-0.0258296	0.551086	0.53535
	618	-0.0754295	0.878903	0.0731246
	619	-0.104623	0.250697	0.507201
	620	0.259366	0.258343	0.231016
	621	0.136469	-0.082859	1.34656
	622	0.122123	0.953813	-0.104838
	623	0.0892154	0.300101	0.815575
	624	0.525643	0.480099	0.431758
	625	0.449531	0.446151	0.0404449
	626	0.241945	0.65626	0.588846
	627	0.0949882	0.83973	0.195002
	628	0.0261547	-0.00540237	0.338749
	629	-0.130796	0.468827	0.685801
	630	-0.133897	-0.198682	1.23824
	631	0.189208	1.03064	-0.080293
	632	0.00502324	0.0176637	1.23938
	633	-0.389323	0.612123	0.446901
	634	-0.030998	0.514216	0.408739
	635	-0.0215764	-0.0105701	1.01395
	636	-0.0411456	0.515868	0.418962
	637	-0.153173	0.966829	0.504032
	638	-0.0700743	0.632659	0.486417
	639	-0.396802	0.776266	0.70547
	640	-0.131739	0.475379	0.654134
	641	-0.288904	0.190026	1.27024
	642	0.345242	0.238471	0.571204
	643	-0.0562009	0.846503	0.256666
	644	0.431702	0.504466	0.235067
	645	0.127373	0.163226	0.671836
	646	-0.00667772	-0.338638	0.889017
	647	0.0963625	0.216067	0.546698
	648	-0.476837	-0.104725	1.52192
	649	0.346067	-0.692294	1.46134
	650	0.258412	0.258406	0.573524
	651	0.0687175	0.527542	0.502403
	652	0.554024	-0.136133	0.683645
	653	0.543319	-0.384553	0.893268
	654	0.0466632	0.534085	0.464938
	655	0.109039	-0.102317	0.680298
	656	0.13609	0.51686	0.168305
	657	0.728861	0.39461	0.320803
	658	-0.124038	0.739349	0.322312
	659	0.0909904	0.0977353	0.686017
	660	0.0849567	0.617858	0.259604
	661	0.10315	0.879372	0.296063
	662	-0.00923333	0.804339	0.232684
	663	0.349861	0.400708	0.509572
	664	0.217526	0.214904	0.60178
	665	0.219347	0.903979	0.270808
	666	0.231275	0.185024	0.653439
	667	0.295784	0.326411	0.570866
	668	-0.33333	0.740298	0.61069
	669	-0.308719	0.345156	1.11318
	670	0.169571	-0.527649	1.3007
	671	-0.172447	0.432166	0.742962
	672	-0.145003	0.0968144	0.804266
	673	0.0700956	0.686949	0.678541
	674	-0.0817878	0.578094	0.679465
	675	0.22952	0.00975642	1.08571
	676	-0.434053	0.594174	0.439444
	677	0.0530233	-0.0486538	0.888496
	678	0.291844	-0.298834	0.829209
	679	-0.178855	0.267022	0.817288
	680	0.243102	0.312062	0.516747
	681	-0.329296	0.36154	0.791915
	682	-0.206709	0.549384	0.918712
	683	-0.00711242	0.838434	0.316566
	684	-0.0932858	1.10777	-0.0802511
	685	0.278119	0.198541	0.0817671
	686	0.0606216	0.845698	0.191974
	687	-0.203065	-0.260337	1.16452
	688	-0.131246	0.315326	0.961404
	689	-0.0147401	0.367022	0.65997
	690	0.163069	0.571131	0.198197
	691	0.275953	0.475815	0.200673
	692	-0.0415573	0.610779	-0.189697
	693	0.0837962	0.292113	0.398158
	694	0.139569	0.963621	-0.259151
	695	0.440179	0.339076	0.211759
	696	-0.145419	-0.187091	1.03727
	697	-0.324927	0.346572	0.526337
	698	-0.298286	0.575944	0.630563
	699	-0.0395809	0.634198	0.489005
	700	0.12876	0.949116	-0.0695056
	701	0.112504	0.930246	0.253343
	702	0.0571315	0.246195	0.610764
	703	-0.24453	0.683536	0.51737
	704	0.0672469	0.143517	0.632444
	705	-0.0449913	0.0182782	0.874759
	706	0.28791	0.885439	0.0379283
	707	0.839072	0.211577	0.24793
	708	-0.16827	0.17552	0.983449
	709	-0.100663	0.561172	0.509483
	710	0.531636	0.410007	0.226362
	711	0.0580275	0.205233	0.937977
	712	0.263756	-0.295178	0.929982
	713	0.234968	0.0692203	0.678708
	714	-0.267046	0.340373	0.81133
	715	-0.166941	0.851017	0.0661491
	716	0.409514	0.530525	0.189938
	717	0.084564	0.0463877	0.777858
	718	0.0880888	0.13589	0.605545
	719	0.403546	-0.17333	0.812338
	720	0.169109	-0.0514791	0.78873
	721	-0.128149	0.210914	0.112321
	722	0.106059	0.228351	0.602146
	723	-0.0911431	-0.036887	1.05664
	724	0.021922	0.35869	0.697237
	725	0.018772	0.491616	0.197639
	726	-0.424958	0.179693	0.85054
	727	-0.177358	0.192907	0.944228
	728	0.174733	-0.0536976	0.632059
	729	-0.0806773	0.994734	0.0118316
	730	0.24142	0.551392	0.290206
	731	1.12607	0.000332287	-0.0328451
	732	0.0293867	0.289119	0.519831
	733	-0.0643449	1.0181	-0.118179
	734	-0.105845	0.111293	0.660002
	735	0.106067	0.539474	0.27735
	736	0.365018	-0.0870038	0.773646
	737	0.0251013	-0.214763	0.879052
	738	0.070188	0.0731193	0.401367
	739	0.032715	-0.189677	1.03846
	740	-0.215701	0.243661	0.812843
	741	-0.108817	-0.0333349	0.128316
	742	0.301601	-1.15987	2.34912
	743	-0.318757	0.173219	0.785798
	744	-0.0245499	0.742425	0.178531
	745	0.0090555	-0.0840177	0.723341
	746	-0.0830998	-0.312297	1.07435
	747	-0.156925	0.429995	0.375953
	748	0.427086	-0.134243	0.438486
	749	0.0975827	0.646209	-0.341033
	750	0.00348489	-0.730212	1.08354
	751	0.380164	0.0883266	0.333899
	752	-0.12715	-0.343059	1.01125
	753	0.260939	-0.00682409	0.544227
	754	0.158512	-0.177118	0.561672
	755	0.292732	0.188802	0.434114
	756	0.0937755	0.489398	0.431871
	757	-0.0128482	-0.259159	0.443726
	758	-0.0794384	-0.102616	1.15264
	759	-0.280134	0.0350215	0.81338
	760	0.307623	0.14295	0.204924
	761	0.0996489	0.0383047	0.880602
	762	0.00460926	0.340155	0.677618
	763	0.0944381	0.763624	0.235009
	764	-0.195833	0.545023	0.466776
	765	-0.167482	0.105007	0.716376
	766	-0.16399	0.717553	0.249772
	767	0.143945	-0.0734314	0.588702
	768	-0.132556	0.949786	0.00929575
	769	0.20343	-0.137144	0.906774
	770	0.135086	0.669919	0.341706
	771	-0.161	-0.468261	1.52016
	772	-0.0732231	0.53318	0.713538
	773	-0.126279	0.321088	0.598233
	774	0.0561964	0.155667	0.616943
	775	-0.38835	0.229252	1.437
	776	0.19046	1.09487	-0.0206236
	777	-0.126433	0.0558271	0.79547
	778	0.144857	0.748465	-0.29783
	779	-0.121684	0.98517	0.24072
	780	0.0204957	-0.194448	0.858121
	781	0.148342	0.483191	0.322842
	782	0.217967	0.00915059	0.545501
	783	-0.12638	-0.275323	1.28312
	784	0.0259022	-0.343954	1.1087
	785	0.0770856	0.341215	0.380247
	786	0.101104	0.699217	-0.0711001
	787	-0.0560886	0.369075	0.260417
	788	-0.0142922	0.229187	0.589594
	789	0.0126462	0.440063	0.401182
	790	-0.159358	-0.066939	0.998743
	791	-0.161692	0.431451	0.435944
	792	-0.0044788	0.493613	0.287741
	793	0.200076	0.109906	0.394306
	794	0.422756	0.181574	0.337801
	795	0.0308834	0.544172	0.189159
	796	0.169697	0.0354676	0.476054
	797	0.0955593	0.907204	-0.25129
	798	-0.0407536	0.337819	0.763184
	799	-0.0631378	-0.0712776	0.761461
	800	0.0439585	-0.157713	0.0300029
	801	-0.22534	0.424992	0.71028
	802	-0.00164702	0.523442	0.338747
	803	-0.201536	-0.076239	0.975575
	804	-0.158975	0.435987	0.579294
	805	-0.51799	-0.0407914	0.968735
	806	0.0889429	0.517527	0.448019
	807	0.043943	-0.743833	1.12342
	808	-0.246096	0.227196	0.781452
	809	0.027954	0.416087	0.322905
	810	-0.225251	-0.142777	0.62188
	811	-0.198506	0.946663	0.431973
	812	-0.0405316	0.603824	0.29957
	813	0.0918007	0.626183	0.328371
	814	-0.207256	0.129984	0.819885
	815	0.0839797	0.153893	0.463207
	816	-0.232866	0.241837	0.951046
	817	0.719948	-0.266092	0.292068
	818	0.327314	0.142528	0.749223
	819	-0.302047	-0.508738	1.63941
	820	0.268226	0.141843	0.613122
	821	-0.0642683	0.525575	-0.217678
	822	0.0567544	0.557665	0.0423339
	823	0.0153485	0.665149	0.176099
	824	-0.0343432	-0.374079	1.00325
	825	0.117762	0.355526	0.316543
	826	-0.121243	0.838038	0.0567462
	827	-0.162297	0.543145	0.868682
	828	0.203736	-0.211162	0.688121
	829	0.0514501	-0.206927	1.05712
	830	-0.131803	0.48316	0.379663
	831	0.0226339	0.359452	0.448906
	832	0.44213	0.227261	0.188719
	833	0.0762556	0.0965396	0.560554
	834	0.132217	0.239198	0.14585
	835	-0.132659	0.240643	0.675427
	836	0.247393	0.129505	0.525962
	837	0.0399388	0.26332	0.197814
	838	-0.00831938	0.0085473	0.484393
	839	0.308714	-0.231245	0.575925
	840	-0.112645	0.294157	0.784797
	841	-0.0134502	-0.185826	1.28339
	842	0.172627	0.268799	0.395674
	843	0.0335939	-0.0743564	0.715404
	844	0.297679	-0.371733	0.710341
	845	0.0402921	-0.0567011	0.552958
	846	0.2625	0.140434	0.579027
	847	-0.117242	0.155456	0.526578
	848	-0.17071	-0.0586771	0.995879
	849	-0.181307	0.632382	0.320827
	850	-0.0403175	0.0503603	1.0361
	851	0.108209	0.756224	-0.168202
	852	-0.0756653	0.486884	0.346753
	853	0.0354197	0.0700837	0.652031
	854	-0.0945748	1.12665	0.0858292
	855	0.406035	0.277549	0.17545
	856	0.378405	-0.207139	0.359694
	857	-0.00816575	0.369978	0.903596
	858	0.0948704	0.687013	-0.0720072
	859	-0.139003	0.516594	0.530223
	860	0.426346	-0.290798	2.50844
	861	-0.298622	-0.000689856	0.591102
	862	-0.309143	0.0801544	0.851886
	863	0.317828	-0.478045	0.770646
	864	0.373324	-0.0200238	0.291206
	865	-0.274097	-0.364673	0.896546
	866	-0.0575459	0.00738312	0.833756
	867	0.0978439	0.92496	-0.691332
	868	0.104996	-0.808441	1.11246
	869	0.205491	0.180425	0.516805
	870	-0.0976778	-0.20235	1.29602
	871	0.0464367	0.431329	0.598917
	872	0.0229368	0.842226	-0.0125569
	873	-0.0134962	0.494985	0.363888
	874	-0.027961	-0.193998	1.12522
	875	0.210216	0.286817	0.177306
	876	0.0131788	0.434037	0.396854
	877	0.167831	0.321668	0.50836
	878	0.496099	0.128444	0.0779477
	879	0.0150538	-0.0287074	0.6394
	880	0.298456	0.110335	0.285169
	881	-0.17124	0.200467	0.788702
	882	0.513088	0.828574	-0.522983
	883	-0.0706635	0.0599121	0.483512
	884	0.182815	0.134766	0.617219
	885	0.106717	0.0833811	0.480631
	886	0.240185	0.0555966	0.377889
	887	-0.16608	-0.0833689	0.828413
	888	-0.231378	0.467392	0.578561
	889	-0.0644287	0.124745	0.570634
	890	0.0890314	0.312246	0.287378
	891	-0.422546	0.505656	0.752775
	892	0.128751	-0.395583	0.915338
	893	0.134392	0.216514	0.406064
	894	0.0034246	0.408021	0.152252
	895	0.732386	0.242674	-0.0159625
	896	-0.26826	0.423813	0.305219
	897	-0.143415	-0.304429	0.747064
	898	0.213796	0.0266474	0.658352
	899	0.111194	1.12026	-0.406768
	900	0.44068	0.161853	0.154653
	901	-0.184435	0.224407	0.584437
	902	0.128236	0.483941	0.0810883
	903	0.623321	-0.116906	0.32156
	904	0.0368349	-0.153711	0.667422
	905	0.100914	-0.0339045	0.473907
	906	0.140749	-0.151313	0.746532
	907	0.591144	-0.0982308	0.0698603
	908	0.0610503	0.301756	0.547277
	909	0.105957	0.458729	0.151244
	910	0.137206	0.177626	0.365255
	911	-0.0279724	-0.973687	1.23356
	912	0.0601555	0.00797778	0.629434
	913	-0.0309264	1.01747	-0.246134
	914	0.0255039	0.3595	0.488994
	915	0.369148	-0.164673	0.325169
	916	0.119143	0.314831	0.428177
	917	-0.0483613	-0.416851	1.35369
	918	-0.0954056	0.0346913	0.55416
	919	-0.189891	-0.0836127	0.62939
	920	0.31423	-0.574348	0.766533
	921	-0.0770007	0.0224956	0.605863
	922	-0.199123	0.535687	0.296229
	923	0.22684	0.547965	-0.0987962
	924	0.26944	0.35905	0.220184
	925	0.354849	-0.324484	0.491016
	926	0.653845	0.211712	0.112936
	927	0.239623	0.205255	0.307954
	928	1.22327	0.120425	-0.324147
	929	0.0692913	-0.0449772	0.83855
	930	0.0505402	0.379842	0.29586
	931	0.173705	-0.263684	0.653928
	932	0.039709	0.357189	0.160235
	933	0.485568	-0.305281	0.60529
	934	0.109294	0.240939	0.444956
	935	0.210091	-0.437664	1.17926
	936	-0.186415	0.505169	0.564651
	937	-0.161867	0.234466	0.5614
	938	0.262714	0.505527	0.0760731
	939	-0.476763	0.430489	0.339307
	940	-0.0812321	0.368434	0.331104
	941	0.546831	0.104337	0.0120208
	942	-0.0595717	0.300728	0.451761
	943	-0.0225552	0.6091	0.123536
	944	0.340638	-0.123998	0.354666
	945	-0.602283	0.630592	0.573874
	946	-0.232151	0.419322	-0.0553133
	947	0.0457127	0.2613	0.0217136
	948	0.453409	-0.226601	1.38181
	949	0.0494141	0.165109	0.502877
	950	-0.106577	0.188387	0.360542
	951	-0.254073	0.752947	0.210921
	952	-0.243365	0.263558	0.295439
	953	-0.0403723	0.395708	0.373384
	954	0.0305984	0.530583	-0.150489
	955	0.0947335	0.442439	0.190228
	956	-0.0276122	0.385293	0.459375
	957	0.312568	-0.333045	0.818337
	958	0.148499	0.612104	-0.070391
	959	-0.27278	0.273613	0.539869
	960	0.0824802	0.328726	0.433827
	961	0.501582	0.399296	-0.123725
	962	-0.208696	0.435147	0.313793
	963	0.151062	0.0353995	0.123073
	964	-0.0917213	-0.00488768	0.595461
	965	-0.215404	0.289747	0.535463
	966	0.0515604	-0.0137438	0.485357
	967	0.186761	0.428554	0.119422
	968	0.239157	0.3458	0.0681053
	969	0.681107	0.263609	0.152413
	970	-0.200317	0.00164077	0.514054
	971	0.0187761	-0.492479	0.722712
	972	0.0574994	0.453566	-0.0872547
	973	-0.189477	-0.54015	1.34677
	974	0.379285	-0.144228	0.559723
	975	-0.000992883	0.11064	0.446586
	976	0.385871	0.104265	0.219002
	977	-0.0525643	0.0342773	0.729009
	978	0.375532	0.311035	0.129538
	979	0.0970405	0.417606	0.254057
	980	0.0893751	0.376163	0.222243
	981	-0.0126325	0.241143	0.283848
	982	0.0363469	0.274622	0.48301
	983	0.0708239	0.704039	-0.345909
	984	0.609711	-0.0871639	0.0121786
	985	0.30112	-0.0882433	0.753474
	986	0.139108	-0.531137	0.974391
	987	0.0403713	0.840191	-0.00307368
	988	-0.138707	-0.248055	0.738825
	989	0.243361	0.0561268	0.509071
	990	0.286672	-0.282551	0.27391
	991	0.318777	0.518932	-0.0944513
	992	-0.397416	0.361778	0.435551
	993	-0.0662969	0.550201	-0.113491
	994	0.0481348	-0.0372502	0.80332
	995	0.057759	0.0280383	0.398869
	996	0.00834137	0.376551	0.0778477
	997	0.123419	0.438771	-0.00125142
	998	0.0114509	0.654282	-0.00544262
	999	-0.298416	0.0532543	0.578846
	1000	0.25615	-0.0545082	0.215305
	1001	0.0594216	0.360926	0.229028
	1002	0.508046	0.124405	-0.499271
	1003	0.0824821	0.127708	0.379021
	1004	-0.025523	0.50299	0.107726
	1005	0.0673077	-0.237712	0.544246
	1006	0.273486	0.728847	-0.125651
	1007	0.108411	0.119519	0.344559
	1008	-0.024996	-0.37275	0.707047
	1009	0.28425	0.794119	-0.272684
	1010	-0.0419196	0.0739518	0.511858
	1011	-0.00718515	0.285564	0.245413
	1012	0.212364	0.387079	0.0740923
	1013	-0.124829	0.21819	0.364858
	1014	-0.11071	-0.835015	0.879925
	1015	-0.215238	0.0562222	0.486232
	1016	0.172048	-0.0103963	0.935458
	1017	0.0669195	0.0345513	0.683153
	1018	-0.0431209	0.59294	-0.0758246
	1019	1.19037	0.101099	-0.132429
	1020	-0.00808665	0.928289	-0.334818
	1021	0.137915	0.0685187	0.70293
	1022	-0.103086	0.200468	0.256703
	1023	-0.0565555	0.387234	0.583157
	1024	-0.0964952	0.331148	0.437455
	1025	-0.0712152	1.17419	-0.326068
	1026	0.295027	0.14893	0.345153
	1027	0.30268	0.112596	0.161894
	1028	0.0368248	0.0502476	0.362925
	1029	1.08462	0.249099	-0.688387
	1030	0.285797	0.0982482	0.346332
	1031	-0.374669	0.379872	0.424994
	1032	0.277104	0.141442	0.270561
	1033	0.268552	0.133668	-0.237806
	1034	-0.0605668	0.496677	0.238167
	1035	-0.0360071	0.0368746	0.669311
	1036	-0.000738772	-0.054742	0.568095
	1037	0.43568	0.0815491	1.22267
	1038	0.0832463	0.163614	0.450782
	1039	0.343504	0.137718	-0.00242629
	1040	-0.163991	0.406756	0.150969
	1041	0.0233065	0.996999	-0.277977
	1042	0.466817	0.296869	-0.442828
	1043	0.187221	-0.02964	0.529392
	1044	0.219947	0.364023	-0.370344
	1045	-0.0533849	0.287667	0.215857
	1046	0.300865	-0.442277	0.634494
	1047	-0.00527371	0.386178	0.0589482
	1048	-0.0933456	-0.143298	0.651479
	1049	0.313563	0.270878	0.235833
	1050	0.157708	0.559843	-0.550794
	1051	-0.0856899	0.0140392	0.603598
	1052	0.297071	-0.22342	0.43468
	1053	0.189863	-0.250097	0.983468
	1054	0.072496	0.728694	0.0298464
	1055	0.289313	0.85792	-0.238136
	1056	-0.0317304	0.324071	0.276554
	1057	0.530478	-0.0290967	-0.204314
	1058	0.204572	-0.123332	0.445365
	1059	0.558137	-0.101018	0.378027
	1060	0.0478107	0.0248266	0.501068
	1061	-0.184796	1.27947	-0.0832448
	1062	0.00693461	0.81194	-0.4287
	1063	0.0485554	0.461019	-0.134258
	1064	0.0563076	-0.0748724	0.934776
	1065	0.0181066	0.096028	0.40602
	1066	0.199797	0.117356	0.570365
	1067	-0.124617	0.412805	0.0832737
	1068	0.100436	0.380372	0.241752
	1069	-0.0403869	0.0943042	0.325491
	1070	0.276399	0.15081	0.168456
	1071	-0.274545	0.0793481	0.70966
	1072	0.0625237	0.225981	0.506632
	1073	0.329703	-0.0645771	0.210303
	1074	-0.29992	0.390662	-0.0146246
	1075	0.0268338	0.528807	0.198468
	1076	0.23794	0.524843	-0.111798
	1077	-0.147868	-0.0207457	0.473029
	1078	-0.0299165	0.246231	0.437321
	1079	-0.111856	0.303279	0.125844
	1080	0.210463	-0.281954	1.29351
	1081	-0.179914	0.953618	0.0260581
	1082	0.314516	0.0886258	0.190925
	1083	0.376306	0.529192	0.0514385
	1084	-0.0911083	0.599013	0.137194
	1085	-0.0203506	0.0661284	0.00748253
	1086	0.180813	0.0851123	0.179823
	1087	-0.00821778	0.114636	0.565081
	1088	0.212379	-0.13529	0.258572
	1089	0.0122196	0.303804	-0.0628068
	1090	-0.0628494	0.0118446	1.11525
	1091	0.346444	-0.188057	0.345639
	1092	0.335459	0.22587	-0.224074
	1093	-0.0672866	0.770351	-0.0371898
	1094	-0.0237699	0.263462	0.412079
	1095	0.389058	-0.111258	0.293774
	1096	0.098098	0.0206131	-0.113743
	1097	-0.0553462	0.726599	0.189557
	1098	0.161782	0.168769	0.225048
	1099	-0.0370281	0.55003	-0.646131
	1100	0.0433635	0.231141	0.583742
	1101	0.082457	0.276326	0.235256
	1102	0.3166	0.336082	-0.0312895
	1103	0.893915	-0.258376	0.023243
	1104	0.064693	0.570671	-0.00915477
	1105	-0.0082082	-0.230874	0.66066
	1106	0.417421	-0.136722	0.468987
	1107	-0.301946	0.425254	0.302881
	1108	0.211697	0.173715	0.159997
	1109	0.273107	0.338593	-0.135897
	1110	0.128989	0.21798	0.403761
	1111	0.281794	-0.0438929	0.162917
	1112	0.398894	-0.350723	0.221585
	1113	-0.136886	0.314492	0.306848
	1114	0.332139	0.0648606	0.377498
	1115	-0.00931311	0.370351	0.0790416
	1116	0.113399	0.488745	0.261774
	1117	-0.239705	-0.110394	0.50152
	1118	0.640692	-0.349849	0.0108116
	1119	0.383201	0.330621	-0.243813
	1120	0.035995	0.563561	-0.092735
	1121	0.0364801	0.0954126	0.546836
	1122	-0.12436	1.32952	-0.891813
	1123	0.261138	0.0873099	0.0549806
	1124	0.697376	-0.454195	0.12046
	1125	-0.0560455	0.120763	0.472214
	1126	0.66957	0.392437	-0.0852335
	1127	-0.447644	0.335593	0.483414
	1128	0.07627	0.026185	0.301344
	1129	-0.213128	0.0975183	0.268654
	1130	-0.0149079	0.89115	0.0351977
	1131	0.315801	-0.1274	0.392337
	1132	0.185217	0.053345	0.294025
	1133	-0.0283315	0.262472	0.219141
	1134	0.970223	-0.184559	0.114461
	1135	-0.240687	0.483732	0.0327937
	1136	-0.131714	0.115919	0.470157
	1137	0.121418	0.774292	-0.116633
	1138	0.207187	0.235167	-0.116519
	1139	-0.176151	0.489684	-0.0831395
	1140	0.212454	-0.0280665	0.628325
	1141	0.0959377	-0.438383	0.821542
	1142	-0.104732	0.0208552	0.284747
	1143	0.0293644	0.0899931	0.211115
	1144	0.416647	-0.33459	0.158878
	1145	0.0197743	0.0811272	-0.0424363
	1146	-0.00950754	0.224404	0.293224
	1147	0.22512	-0.153832	0.4578
	1148	-0.0375918	-0.0543304	0.625856
	1149	-0.190389	0.410574	0.147349
	1150	-0.186933	0.490208	0.381685
	1151	0.382437	0.0744986	0.139266
	1152	0.388359	0.168517	0.026908
	1153	-0.183013	0.135191	0.37504
	1154	-0.167802	-0.113002	0.531945
	1155	0.322045	0.102042	0.334237
	1156	0.209048	-0.0878043	0.467606
	1157	0.155583	-0.381661	0.718455
	1158	0.098476	0.219815	0.0904514
	1159	0.13245	0.149638	0.0764527
	1160	0.251545	0.259556	0.0679837
	1161	0.424368	0.42247	-0.00864628
	1162	0.130482	0.316944	0.000871938
	1163	-0.123744	0.264018	0.309728
	1164	0.00275879	0.211852	-0.0907307
	1165	-0.145461	0.244045	0.544041
	1166	-0.258903	-0.128198	0.650837
	1167	0.497489	-0.216192	0.105307
	1168	0.115866	0.158885	0.360015
	1169	0.480625	0.3994	-0.278992
	1170	0.0401825	-0.309513	0.00842264
	1171	-0.0587935	-0.357993	1.04687
	1172	-0.219897	0.606544	0.115066
	1173	-0.0530262	0.425759	-0.0142937
	1174	0.315532	-0.290045	0.164652
	1175	0.07779	0.350219	0.364152
	1176	0.306581	0.0741	0.258249
	1177	0.0534554	-0.274282	0.11674
	1178	-0.168988	0.586973	0.398888
	1179	0.353416	0.368825	0.0715097
	1180	-0.0428289	-0.434901	0.829831
	1181	0.510481	0.452342	-0.266352
	1182	0.0701007	-0.00728625	0.43345
	1183	-0.00686797	0.810175	-0.271461
	1184	-0.344237	-0.106018	0.604266
	1185	-0.0712797	0.235275	0.318355
	1186	0.106685	0.479773	-0.00566235
	1187	0.0982479	0.845122	-0.149861
	1188	-0.0228004	0.187699	0.406644
	1189	0.447009	0.336756	0.0476687
	1190	0.679191	0.11211	-0.0928447
	1191	0.194553	0.281685	0.0277638
	1192	-0.316017	0.390109	0.535385
	1193	0.374976	-0.143189	0.332065
	1194	-0.100896	0.4803	0.417764
	1195	0.133043	0.58579	-0.342763
	1196	-0.112975	-0.135638	0.529707
	1197	0.475777	0.273701	-0.470357
	1198	-0.372183	0.278897	0.258068
	1199	-0.0641193	0.994024	-0.063319
	1200	0.0901219	0.0506256	0.410895
	1201	-0.133707	-0.102377	0.167606
	1202	0.000504644	0.699128	0.109331
	1203	0.00819753	0.449553	-0.0347958
	1204	-0.0776557	-0.231554	0.782705
	1205	-0.11384	0.520469	0.108427
	1206	-0.0300152	0.139857	0.259388
	1207	0.305589	-0.423295	0.686668
	1208	1.34549	-0.0721162	-0.28359
	1209	-0.0979389	0.127955	0.606328
	1210	0.0410729	-0.000777982	0.215622
	1211	-0.0137404	0.216145	0.225002
	1212	0.696836	-0.364078	0.0467159
	1213	0.12982	-0.0310525	0.386786
	1214	0.455521	0.419108	-0.274785
	1215	-0.00324999	0.415628	0.329651
	1216	0.043021	-0.182128	0.457903
	1217	0.215818	0.023527	0.130949
	1218	0.0280417	0.253361	0.376187
	1219	-0.0196254	-0.17953	0.943556
	1220	0.691753	0.0552007	0.00567222
	1221	0.202741	0.342524	-0.00440537
	1222	0.13204	-0.369103	0.539687
	1223	-0.121724	0.191056	0.281127
	1224	-0.53281	0.739705	0.160635
	1225	-0.0185294	0.443319	-0.254301
	1226	-0.0262735	-0.162752	0.416374
	1227	-0.0135483	0.0323324	0.330796
	1228	-0.0161537	0.069196	0.491316
	1229	0.853037	-0.0436428	-0.00591719
	1230	-0.0618621	0.243503	0.357035
	1231	0.194748	0.0318313	0.372895
	1232	0.163751	-0.124406	0.239841
	1233	0.123579	0.148966	0.0982264
	1234	0.634332	0.170543	-0.192268
	1235	0.0944262	-0.0239725	0.0741764
	1236	0.431416	0.0481135	-0.0109827
	1237	-0.0482325	0.0696222	0.311629
	1238	0.323622	0.533428	-0.409771
	1239	0.332553	-0.393739	0.401759
	1240	-0.55577	-0.328689	0.593105
	1241	0.284145	0.196037	0.0338234
	1242	0.220625	-0.449604	0.50099
	1243	-0.0176414	0.601369	0.00967277
	1244	0.133183	-0.121371	0.288046
	1245	0.38705	0.123311	0.295233
	1246	-0.062109	0.223691	0.273606
	1247	-0.0481399	-0.84605	0.888471
	1248	-0.731153	0.879454	0.161589
	1249	-0.043841	0.871068	-0.0748011
	1250	0.241917	0.13899	0.244016
	1251	0.00381122	0.541374	-0.318133
	1252	0.139987	0.184208	0.0669295
	1253	-0.0259535	0.443144	0.0666241
	1254	0.0355744	0.501113	0.0348563
	1255	-0.524523	0.294655	1.22868
	1256	0.258017	0.0262022	0.312014
	1257	0.286166	0.337077	-0.22543
	1258	0.294992	-0.180584	0.351134
	1259	0.691528	0.019805	-0.157467
	1260	0.991153	-0.23991	-0.146335
	1261	0.328092	-0.0509985	0.13727
	1262	0.0522785	0.233578	0.329826
	1263	0.225447	0.0962493	0.084497
	1264	-0.167764	0.0724944	0.23744
	1265	-0.288602	0.377983	0.11906
	1266	0.0597	0.756856	0.10117
	1267	-0.187431	1.55121	-0.808335
	1268	0.179121	0.170311	0.0917385
	1269	-0.0108623	-0.70678	0.411475
	1270	0.121291	0.292108	0.0702219
	1271	0.119739	0.123073	0.179578
	1272	-0.227556	0.32009	0.184044
	1273	-0.0169533	-0.850086	0.999621
	1274	0.768995	-0.171442	0.00395166
	1275	-0.055597	0.128595	0.174863
	1276	0.0459502	0.276131	0.125586
	1277	-0.0477005	0.323716	0.154889
	1278	-0.138018	0.229642	0.290319
	1279	-0.0369982	0.264153	0.141559
	1280	0.32678	0.109508	0.161555
	1281	-0.278137	-0.049145	-0.175322
	1282	0.036113	0.534766	-0.169288
	1283	0.103294	0.686419	-0.638542
	1284	-0.184261	0.0861914	0.498794
	1285	-0.0958296	-0.447342	0.768647
	1286	0.00775748	0.0935064	0.371307
	1287	-0.00942677	0.681904	-0.161404
	1288	0.667933	0.151924	0.105831
	1289	-0.288779	0.488003	0.049248
	1290	-0.291819	0.428637	0.488756
	1291	-0.223413	0.379411	0.213535
	1292	-0.155946	0.367421	0.135145
	1293	0.381582	0.0367399	0.0265028
	1294	-0.522181	-0.139103	0.295481
	1295	0.131402	0.500308	-0.156451
	1296	0.0553636	0.0203304	0.223708
	1297	-0.165608	0.304763	0.641647
	1298	-0.187501	0.193816	0.149212
	1299	-0.111626	-0.711236	0.710195
	1300	0.0592254	0.418078	-0.151962
	1301	-0.357327	0.435685	0.346977
	1302	-0.101966	-0.0619653	0.553197
	1303	1.02409	-0.0323689	-0.311032
	1304	0.189007	-0.118578	0.1455
	1305	0.436146	0.137528	0.0361564
	1306	0.410585	-0.0798259	0.230808
	1307	0.230132	0.39823	0.156706
	1308	-0.0617731	0.121369	0.292281
	1309	0.145137	-0.0928246	0.350605
	1310	0.417851	-0.0768583	0.334004
	1311	-0.38293	0.161308	0.528925
	1312	0.275144	-0.174044	0.378468
	1313	-0.000443311	0.12278	0.321951
	1314	-0.251224	0.177985	0.479871
	1315	-0.505337	0.125846	0.70394
	1316	0.0797943	-0.596294	0.82341
	1317	-0.0721159	0.0991175	0.167822
	1318	0.178492	-0.0270039	0.0935906
	1319	-0.189913	0.109431	0.117121
	1320	0.874708	0.144691	-0.333044
	1321	-0.12761	0.573189	-0.133087
	1322	-0.0734412	-0.245094	0.516067
	1323	-0.00377451	0.0879837	0.1299
	1324	0.00232791	0.230896	-0.0120834
	1325	-0.251812	0.391511	0.0290526
	1326	-0.0402681	-0.358381	0.589987
	1327	-0.276447	0.304519	0.42633
	1328	0.0703377	0.133835	0.02788
	1329	0.0385782	0.248032	-0.111439
	1330	0.173286	0.604999	-0.554166
	1331	0.683936	0.0994294	-0.304818
	1332	-0.116051	0.126248	0.269659
	1333	-0.0853807	0.122683	0.0640316
	1334	0.26887	0.407344	-0.152774
	1335	-0.0545096	0.102967	0.298909
	1336	0.00168854	0.511201	-0.0566236
	1337	-0.207902	0.399454	0.253171
	1338	-0.0165323	-0.060942	0.286107
	1339	-0.247651	0.0281205	0.541597
	1340	-0.158818	0.506722	0.0402843
	1341	0.191953	0.0359538	0.0360607
	1342	0.0866965	0.327517	0.0107563
	1343	-0.080346	0.147021	0.35853
	1344	0.658375	0.151772	-0.281233
	1345	-0.184788	1.04774	-0.28256
	1346	0.429697	0.176637	-0.400226
	1347	0.176616	0.184917	0.0793107
	1348	-0.0541778	0.24704	-0.0110602
	1349	-0.0143366	0.323934	0.238159
	1350	-0.124976	0.20958	0.191627
	1351	-0.288141	0.745091	-0.0439079
	1352	-0.00380033	0.0809876	0.296938
	1353	-0.0503676	-0.279857	0.472993
	1354	0.369579	-0.185945	0.08248
	1355	0.161458	0.425111	0.0108446
	1356	0.247302	0.615781	-0.10262
	1357	0.124305	0.0311454	0.206422
	1358	0.12228	-0.117931	0.394997
	1359	0.170007	0.340155	0.126269
	1360	0.0324047	0.119967	0.367399
	1361	-0.00196671	0.020725	0.398427
	1362	-0.10689	-0.438891	0.911924
	1363	0.0836359	0.392157	-0.131324
	1364	0.0974215	-0.723115	0.531264
	1365	0.0446878	-0.0676298	0.288201
	1366	-0.157677	0.574433	0.0792841
	1367	0.415996	0.300485	0.122363
	1368	0.24969	0.243874	0.0690287
	1369	0.0353157	0.0928031	0.310684
	1370	0.0590294	0.239599	0.00817324
	1371	0.160392	-0.280451	0.345501
	1372	-0.105782	0.539559	0.20211
	1373	0.158702	0.143089	0.442028
	1374	0.0837724	0.249862	0.433937
	1375	0.187685	-0.24721	0.304305
	1376	-0.0322431	-0.341283	0.74367
	1377	-0.193021	0.236322	-0.0596599
	1378	-0.214943	0.135007	0.431637
	1379	-0.076312	0.27036	0.257621
	1380	0.275962	-0.0607997	0.503716
	1381	0.0910569	0.151227	0.237684
	1382	0.023247	-0.547822	0.713041
	1383	-0.0420512	0.521496	0.182412
	1384	1.09897	-0.117876	-0.0771179
	1385	0.699178	-0.104943	0.0402147
	1386	0.177156	0.184225	-0.00155402
	1387	0.263811	0.613516	-0.975622
	1388	-0.0683522	0.263484	0.106967
	1389	1.13301	-0.0226368	-0.332805
	1390	0.167712	-0.0920516	0.34222
	1391	0.186888	0.25859	0.0472065
	1392	0.0443295	0.0369862	0.279632
	1393	-0.109379	0.27246	-0.306907
	1394	0.0673068	-0.434456	0.068126
	1395	-0.114321	0.181655	0.337614
	1396	0.0161213	-0.146564	0.0604615
	1397	0.127222	0.0702484	0.220085
	1398	-0.136271	0.28564	0.0943749
	1399	0.878289	-0.196392	0.012704
	1400	-0.0217117	0.222237	0.0573681
	1401	-0.0416292	-0.129771	0.363153
	1402	0.172195	0.102459	0.17803
	1403	0.230732	-0.144075	-0.122085
	1404	-0.168048	-0.113277	0.470212
	1405	-0.0518573	-0.00654262	0.164138
	1406	0.407324	-0.0625415	0.069945
	1407	0.172986	0.793789	-0.346807
	1408	-0.536486	0.00199762	0.473449
	1409	0.622961	0.0791018	-0.174539
	1410	0.443867	0.228914	-0.204574
	1411	-0.29339	0.364733	0.345783
	1412	-0.109025	0.224317	0.133525
	1413	0.107267	0.222516	0.410745
	1414	0.662126	-0.0955604	-0.0891751
	1415	-0.125125	0.123039	0.289488
	1416	-0.0265412	1.46689	-0.847212
	1417	0.352507	-0.103869	-0.177519
	1418	-0.0754085	0.197478	0.2558
	1419	0.372003	0.0582729	0.0089354
	1420	-0.0847042	0.137555	0.286492
	1421	0.156964	0.135122	0.160574
	1422	-0.063323	-0.012834	0.324249
	1423	0.123845	0.504735	-0.243137
	1424	0.102631	-0.0331149	0.406299
	1425	0.407169	0.154129	-0.0386238
	1426	0.146562	0.148937	0.300217
	1427	0.835546	0.00460887	-0.390197
	1428	-0.059697	0.0222095	0.0566717
	1429	0.092155	-0.170933	0.62342
	1430	-0.0381441	0.206869	0.0590023
	1431	0.184349	0.105954	0.35333
	1432	0.377707	0.160587	-0.156386
	1433	0.00751243	-0.273996	0.902751
	1434	0.151223	-0.657079	0.693714
	1435	0.552289	-0.105803	-0.14803
	1436	-0.360727	0.446161	0.0581911
	1437	0.162423	0.333224	-0.0116318
	1438	-0.019272	-0.317832	0.556121
	1439	0.038774	0.520503	0.302081
	1440	0.734921	-0.111084	-0.0344936
	1441	0.263932	0.239334	-0.0534939
	1442	0.184543	0.13791	-0.0432795
	1443	0.183109	-0.30542	0.381269
	1444	-0.106928	0.065585	0.206817
	1445	0.270786	-0.402208	0.280603
	1446	0.265928	0.0562218	-0.472545
	1447	-0.00385491	-0.0597635	0.158815
	1448	-0.099736	0.409241	0.04673
	1449	0.081851	0.213208	-0.0288773
	1450	0.128909	0.0119678	0.2334
	1451	-0.0782465	0.110102	0.238963
	1452	0.068648	-0.0865914	0.197792
	1453	0.216829	0.311923	-0.332616
	1454	-0.0197966	0.28926	0.0972627
	1455	-0.241418	0.238701	0.0649829
	1456	0.121495	0.0190807	0.0333568
	1457	0.0879387	0.0783355	0.0684872
	1458	-0.271225	0.311429	0.246061
	1459	-0.290252	-0.0318143	-0.0925445
	1460	-0.0845115	-0.288673	0.462589
	1461	-0.123909	0.496986	-0.0379275
	1462	-0.213492	0.366351	0.130117
	1463	0.213659	-0.218153	0.160566
	1464	-0.0246676	0.331951	0.0809854
	1465	-0.0653629	-0.295779	0.475916
	1466	0.503863	0.122866	0.118477
	1467	-0.327154	0.117811	0.107528
	1468	0.12529	-0.46403	0.496706
	1469	0.119797	0.0643864	0.104698
	1470	-0.0667302	0.0350114	0.198466
	1471	-0.247896	0.356682	0.108273
	1472	-0.0442805	0.493565	-0.343069
	1473	0.492875	-0.153186	0.0704118
	1474	0.142	0.755628	-0.178173
	1475	0.157674	-0.430709	0.377452
	1476	0.2687	0.224893	-0.102898
	1477	-0.262349	0.309005	0.201705
	1478	0.0739882	-0.0154515	0.228634
	1479	0.0190932	0.568916	-0.299438
	1480	0.0905906	0.514263	-0.17892
	1481	-0.1494	0.487777	-0.0251133
	1482	-0.142904	-0.41859	0.450038
	1483	0.219388	0.52777	-0.383456
	1484	0.0740147	-0.0133997	0.116507
	1485	-0.0460696	0.277851	-0.481682
	1486	-0.160639	0.485755	-0.0736929
	1487	0.151491	-0.134882	0.056464
	1488	-0.151623	-0.433845	0.409238
	1489	-0.0108028	0.188575	0.0516094
	1490	-0.24569	-0.0217908	-0.735736
	1491	-0.231386	0.242478	0.0795661
	1492	0.558357	-0.0987798	0.0338583
	1493	0.12981	0.505179	-0.241749
	1494	0.16829	0.116166	0.167814
	1495	-0.0602516	0.172754	0.125509
	1496	0.224131	0.115048	-0.0503372
	1497	0.212348	-0.0161297	0.173809
	1498	-0.0639361	0.309355	-0.255299
	1499	-0.0166789	0.0502063	0.512871
	1500	-0.240922	0.617928	-0.13344
	1501	0.968425	-0.458021	-0.371266
	1502	0.0050144	0.629107	-0.453654
	1503	0.126509	0.177099	0.0747383
	1504	0.357363	-0.285012	0.182037
	1505	-0.178528	0.152624	0.186476
	1506	-0.150539	0.857515	-0.157915
	1507	0.587475	-0.331812	-0.117193
	1508	0.0954942	-0.08903	0.378115
	1509	0.195013	0.126088	0.00707162
	1510	-0.0264641	0.0539864	0.407711
	1511	0.235234	0.493012	0.141327
	1512	-0.0645949	0.235663	-0.0782143
	1513	0.00732693	0.223116	0.148153
	1514	0.647944	-0.226978	0.0468317
	1515	0.454056	-0.443318	0.371534
	1516	0.112777	0.0165941	0.36852
	1517	-0.0808367	0.659603	-0.485065
	1518	0.0931254	0.035998	0.0700132
	1519	0.0590619	0.105074	0.0567978
	1520	0.207776	0.213489	0.134857
	1521	0.455067	-0.108149	-0.040104
	1522	0.162419	0.753677	-0.701902
	1523	0.0582842	0.00395494	0.0356664
	1524	0.168961	0.64336	-0.334384
	1525	-0.0378095	-0.0271647	0.153021
	1526	0.320758	0.149376	-0.20315
	1527	0.107571	0.292882	0.0670604
	1528	-0.0878392	1.21252	-0.603594
	1529	0.239338	-0.182794	0.125946
	1530	0.653915	-0.0836197	-0.311134
	1531	-0.252818	0.552798	-0.0626435
	1532	-0.112657	0.222256	0.266536
	1533	0.407627	-0.25961	0.00462086
	1534	0.0741387	-0.102393	0.169792
	1535	0.046412	0.248531	-0.062922
	1536	0.192762	0.350706	-0.16941
	1537	-0.0423066	0.0286841	0.0719951
	1538	1.03213	-0.316626	-0.267938
	1539	0.0147762	0.0849899	0.202893
	1540	0.23161	0.142483	-0.0757862
	1541	0.310846	0.176563	-0.115808
	1542	-0.0670547	-0.212504	0.441405
	1543	0.130496	0.277315	-0.134676
	1544	0.37666	-0.485232	0.495948
	1545	-0.0386564	0.595503	-0.26084
	1546	-0.195451	0.232225	0.438055
	1547	1.11548	-0.307964	-0.237212
	1548	0.25433	0.703889	-0.547567
	1549	-0.0613434	0.365218	0.168954
	1550	-0.179001	-0.0370445	0.160422
	1551	0.0307294	-0.0606792	0.609527
	1552	0.323068	0.0744098	-0.0838359
	1553	0.135225	0.217798	0.311267
	1554	0.512076	-0.0719045	-0.144604
	1555	0.879737	0.00792635	-0.292824
	1556	0.882719	-0.309315	-0.175693
	1557	-0.165184	0.168575	0.0434675
	1558	0.0937671	-0.0650349	0.251458
	1559	0.287644	-0.408091	0.375595
	1560	0.665138	0.338515	-0.396851
	1561	0.243405	0.260025	-0.428803
	1562	-0.121486	0.0622781	0.330648
	1563	0.0464083	0.554258	-0.567548
	1564	-0.459445	0.397925	0.113
	1565	-0.0155501	-0.0913633	0.334458
	1566	0.280146	0.0820617	0.00543377
	1567	0.103817	0.221071	0.0566715
	1568	0.0373785	0.163032	0.197298
	1569	0.269483	0.00275654	-0.0226841
	1570	0.160289	-0.181557	0.126031
	1571	0.186232	-0.130971	0.0853947
	1572	-0.0236057	0.0634886	0.194972
	1573	0.199969	0.163603	-0.0761407
	1574	-0.0808582	-0.0280279	0.137852
	1575	0.542839	-0.0194919	-0.140371
	1576	0.34238	0.191945	-0.300653
	1577	0.0567239	0.0175636	0.309877
	1578	0.102096	0.269913	-0.673384
	1579	-0.249337	1.40059	-0.796749
	1580	-0.0379355	0.283184	0.290354
	1581	-0.0210487	-0.241676	0.584802
	1582	-0.0107535	0.11678	0.130749
	1583	0.476542	0.0740214	-0.343473
	1584	0.162117	0.189662	-0.0594103
	1585	-0.154718	-0.326478	0.32676
	1586	0.215463	-0.0155756	0.101411
	1587	-0.0131864	-0.0110444	0.201738
	1588	0.0445224	0.136768	0.0273114
	1589	0.268097	-0.00438637	-0.135577
	1590	0.712191	-0.248313	-0.377089
	1591	-0.247771	-0.0334472	0.422782
	1592	0.261523	-0.0826169	-0.0297106
	1593	0.253241	0.211754	-0.0574248
	1594	-0.0786238	0.23371	0.144291
	1595	-0.159294	0.04667	0.378978
	1596	0.0373473	0.184358	0.137193
	1597	0.205226	0.348087	-0.279123
	1598	0.772487	-0.189062	-0.207248
	1599	0.402281	-0.165278	-0.106929
	1600	0.139638	0.381858	-0.255839
	1601	-0.0169563	0.0694406	-0.0636514
	1602	0.131856	0.281593	-0.029598
	1603	0.271705	0.345012	-0.290491
	1604	0.0688291	-0.0503492	0.15858
	1605	0.511035	1.0783	-1.20931
	1606	-0.0379085	0.548036	0.0417966
	1607	-0.0183675	0.26297	0.0253981
	1608	0.11885	0.0376327	0.250289
	1609	0.227009	-0.0366931	0.116339
	1610	-0.285524	-0.0741983	0.547238
	1611	0.31933	0.0368673	-0.113279
	1612	0.288994	-0.244594	0.0107218
	1613	0.103678	-0.220535	0.395808
	1614	0.592553	-0.240006	-0.00739627
	1615	-0.0411871	0.415724	-0.0413284
	1616	0.459069	0.599142	-0.628299
	1617	0.0968377	0.292973	-0.399175
	1618	-0.0584425	0.551635	-0.271006
	1619	-0.0367263	0.781961	-0.568467
	1620	0.0935504	0.0399085	0.0235572
	1621	-0.0312058	0.104565	0.164512
	1622	-0.0384852	0.251552	-0.0302543
	1623	0.0200772	-0.0220144	-0.183953
	1624	-0.116805	0.33895	0.0146405
	1625	-0.0745159	0.186625	0.13708
	1626	-0.091481	0.202451	0.0365469
	1627	0.459196	-0.0817785	-0.170272
	1628	0.34	-0.0320761	0.130806
	1629	0.107027	-0.214653	0.0916622
	1630	-0.229389	0.243044	-0.247022
	1631	-0.0971616	-0.0767712	0.252287
	1632	-0.219017	0.245202	0.136092
	1633	-0.0106395	0.400289	-0.15218
	1634	0.33779	-0.342443	0.279146
	1635	-0.281498	0.187918	0.20346
	1636	0.196987	0.991414	-0.953717
	1637	0.089516	0.498902	-0.0386938
	1638	0.18343	0.827794	-0.686005
	1639	-0.0518724	0.12067	-0.0128799
	1640	-0.221598	0.561356	-0.315208
	1641	0.153389	-0.167554	0.196264
	1642	-0.0101089	0.0876834	0.157417
	1643	0.237728	0.290138	-0.296446
	1644	0.0566968	0.0248902	0.0811113
	1645	-0.0983814	0.297995	-0.166977
	1646	-0.0423114	0.183454	0.0922127
	1647	0.319604	-0.0310084	-0.135933
	1648	0.423028	0.231099	-0.583829
	1649	-0.0296592	0.421785	-0.124713
	1650	-0.116477	0.0361001	0.36921
	1651	0.00275	-0.147052	0.172065
	1652	0.28308	-0.0513791	0.127966
	1653	0.112014	0.431989	-0.420363
	1654	0.0290177	0.0261131	0.281676
	1655	-0.138443	-0.00774621	0.00182324
	1656	-0.428126	0.387492	0.598596
	1657	0.945996	-0.237906	-0.289066
	1658	0.0817177	0.256265	-0.153135
	1659	-0.0855772	-0.0589918	0.162235
	1660	0.330624	0.0975102	-0.115709
	1661	0.5783	0.600815	-0.799497
	1662	0.182269	0.139161	0.108579
	1663	0.249259	0.250475	-0.359259
	1664	0.027043	0.192428	0.331495
	1665	0.300069	0.495314	-0.469377
	1666	-0.0228038	0.423822	-0.0355891
	1667	0.253577	0.233764	-0.655948
	1668	0.147443	-0.055724	0.131501
	1669	0.147404	-0.213237	0.155519
	1670	-0.0574556	0.20351	0.0798432
	1671	0.0935577	0.337052	-0.26221
	1672	-0.431189	0.411449	-0.184127
	1673	0.015281	0.0870382	-0.169471
	1674	0.119113	-0.21642	0.414355
	1675	-0.112211	0.369132	-0.311265
	1676	-0.0698646	0.0239178	0.0473802
	1677	-0.440481	-0.0545943	0.463576
	1678	0.450726	-0.134133	-0.670706
	1679	0.0149522	0.0573728	0.0481037
	1680	-0.0284744	0.0174867	0.195555
	1681	-0.0332938	-0.00927744	0.108169
	1682	0.0737674	0.810072	-0.165772
	1683	-0.355432	0.529189	-0.0148274
	1684	-0.180455	0.325746	-0.218446
	1685	-0.0956552	0.25442	0.278677
	1686	0.20009	-0.0333773	0.145011
	1687	0.0080483	0.189237	0.0153723
	1688	0.00443125	0.175294	0.104703
	1689	0.0736784	1.18632	-0.778204
	1690	0.00939521	0.0789928	-0.051835
	1691	-0.154543	0.0968768	0.0288267
	1692	0.0854781	0.145323	-0.109678
	1693	0.0179999	-0.357319	0.243088
	1694	-0.216289	-0.0410187	0.682452
	1695	0.0805013	0.432077	-0.513922
	1696	-0.0522737	0.443285	-0.176861
	1697	0.0110126	0.328174	-0.201873
	1698	0.506479	0.417865	-0.498469
	1699	0.106522	0.533685	-0.270002
	1700	0.1363	-0.153743	0.193979
	1701	0.332297	0.105653	-0.24521
	1702	0.23418	-0.0370564	0.0534092
	1703	-0.0632665	0.869449	-0.624716
	1704	-0.155717	-0.0688746	0.278166
	1705	0.0752556	0.135497	0.0197375
	1706	-0.0535134	0.155593	0.0346533
	1707	-0.210293	-0.197008	0.453227
	1708	0.00460506	0.0391654	0.154477
	1709	-0.38433	-0.83301	1.30585
	1710	-0.0945307	0.288825	0.209964
	1711	-0.000867383	0.754522	-0.571136
	1712	-0.175545	-0.233462	0.272247
	1713	-0.298116	-0.164918	0.316279
	1714	0.543524	-0.254156	-0.29986
	1715	0.151909	-0.0211235	0.234058
	1716	0.00429838	0.195101	-0.0474112
	1717	0.115893	0.000374818	-0.169512
	1718	0.0811829	0.0935974	0.0448058
	1719	0.228129	0.434107	-0.479199
	1720	0.0811405	0.0121442	0.000519095
	1721	0.0541719	0.104888	-0.0712868
	1722	0.467517	-0.395811	0.109757
	1723	-0.155428	0.0153034	0.0281369
	1724	-0.0329664	-0.388561	0.249308
	1725	-0.0457339	-0.00892901	0.273096
	1726	-0.134917	0.316536	0.0922976
	1727	0.0210192	0.369888	-0.0969393
	1728	-0.0611908	-0.137536	0.0947719
	1729	0.181752	-0.437475	0.20754
	1730	0.470618	-0.242846	0.139707
	1731	-0.0877518	-0.0942086	0.251707
	1732	0.0267639	0.0318854	0.027041
	1733	0.239285	0.620727	-0.481201
	1734	0.462205	-0.131824	-0.105443
	1735	0.671411	-0.00701253	-0.322808
	1736	0.0847678	0.709296	-0.403634
	1737	0.288871	0.307879	0.374967
	1738	-0.155816	0.120062	-0.0851494
	1739	-0.0348933	0.113693	0.0586586
	1740	-0.0128874	-0.647425	0.616447
	1741	0.111621	-0.237286	0.403651
	1742	0.0898347	0.677062	-0.367315
	1743	-0.0285009	0.177543	0.426628
	1744	-0.607551	0.393418	0.179757
	1745	0.139262	0.0110602	0.239204
	1746	-0.160608	0.0886795	0.0163734
	1747	0.478635	-0.149323	-0.0989023
	1748	0.240203	0.584164	-0.355192
	1749	-0.0652757	-0.136417	0.24134
	1750	-0.242086	0.488721	0.0590987
	1751	-0.0140159	-0.0985478	0.164322
	1752	-0.15935	-0.115642	0.570161
	1753	0.948216	0.129086	-0.913028
	1754	-0.0332804	0.0979068	0.0178144
	1755	0.0708921	0.70302	-0.752667
	1756	0.586527	-0.0930287	-0.586204
	1757	-0.475343	0.0480926	0.582116
	1758	0.132722	0.0323188	-0.0964839
	1759	-0.121295	0.37616	-0.508197
	1760	0.259456	0.234887	-0.362782
	1761	0.0606316	0.0864289	0.0832724
	1762	-0.641333	-0.222279	0.606231
	1763	0.0994725	0.304146	-0.2855
	1764	0.413097	0.00461654	-0.122028
	1765	-0.486929	0.415082	0.0358259
	1766	-0.14641	-0.0210156	0.500704
	1767	0.322782	0.126999	0.0558041
	1768	-0.0525116	0.208003	0.154166
	1769	0.531357	-0.455206	-0.0156597
	1770	0.118315	-0.0562888	0.0270234
	1771	-0.050224	0.419368	-0.0706372
	1772	0.381045	0.173205	-0.296392
	1773	-0.0276585	0.221577	0.0998735
	1774	0.240776	0.0454833	-0.30456
	1775	-0.191118	0.449114	-0.305272
	1776	0.472192	-0.178084	-0.305811
	1777	0.14394	0.0732719	0.0886845
	1778	-0.0606977	-0.0479005	0.119851
	1779	-0.0108997	0.00556391	0.20329
	1780	0.157668	-0.00753831	-0.117046
	1781	0.737004	-0.136704	-0.223687
	1782	0.00170656	0.633637	-0.374844
	1783	-0.380035	0.584474	-0.191082
	1784	0.165032	-0.141679	0.245297
	1785	0.0740904	0.302122	-0.155603
	1786	0.396296	0.160654	0.00111686
	1787	0.0441267	-0.0211247	-0.137563
	1788	0.0647278	-0.0751168	-1.09129
	1789	-0.0876936	0.244992	0.0320215
	1790	0.0148412	0.155548	0.211272
	1791	-0.259149	0.656028	-0.66397
	1792	0.387684	-0.258208	-0.296076
	1793	0.220545	-0.124225	-0.0447275
	1794	0.568216	0.0721221	-0.340669
	1795	-0.262955	0.265433	0.199216
	1796	0.219898	-0.386501	0.0183755
	1797	-0.232243	0.0122842	0.228262
	1798	0.0503261	0.152131	-0.0445924
	1799	-0.105674	-0.0687952	0.16676
	1800	0.275835	-0.153516	0.445229
	1801	0.34222	-0.260916	0.0494779
	1802	0.295442	-0.0875129	-0.145414
	1803	-0.193793	0.104884	-0.0217549
	1804	0.0863678	0.101972	-0.0763401
	1805	0.472125	-0.0114617	0.044942
	1806	-0.284996	0.100883	-0.125254
	1807	-0.156899	-0.187651	0.176609
	1808	0.601265	0.539404	-0.695604
	1809	0.20478	0.287073	-0.601616
	1810	-0.190587	0.027044	0.0874593
	1811	0.119371	-0.189385	0.034954
	1812	0.0531067	-0.100297	0.432861
	1813	0.0299129	0.194641	0.0712242
	1814	0.0810068	0.271877	-0.228705
	1815	-0.139483	-0.337885	0.358739
	1816	0.0905889	-0.281353	0.166561
	1817	0.288753	-0.5664	0.388495
	1818	0.221343	0.101953	-0.12542
	1819	-0.177343	0.106599	-0.154217
	1820	0.181974	0.450251	-0.374992
	1821	-0.149473	0.167594	-0.0107359
	1822	-0.0212642	0.626229	-0.201909
	1823	-0.137256	0.241648	0.0113202
	1824	0.0406451	0.165618	-0.214446
	1825	0.109235	-0.287161	0.169673
	1826	0.0289684	0.0713189	-0.185419
	1827	0.0492064	-0.03334	-0.0188404
	1828	-0.0543509	0.149636	-0.0259715
	1829	0.0433141	0.650674	-0.485423
	1830	-0.34399	0.609012	0.284248
	1831	0.789207	0.0474486	-0.544295
	1832	-0.0779871	0.140725	0.120614
	1833	-0.111992	0.193571	0.214811
	1834	0.537793	-0.273169	-0.676046
	1835	0.211773	-0.18934	0.000695445
	1836	0.129332	0.430954	-0.191036
	1837	0.357332	-0.036578	0.123382
	1838	-0.154289	0.185259	-0.0569882
	1839	-0.0728488	0.715	-0.393619
	1840	0.391882	-0.154613	-0.00745066
	1841	-0.0267932	-0.223041	0.159321
	1842	-0.0337192	0.493491	-0.318921
	1843	-0.363019	0.130831	0.171233
	1844	0.462041	0.101269	-0.197684
	1845	-0.139143	1.13799	-1.01704
	1846	0.152699	-0.54033	0.454536
	1847	0.13801	-0.210441	-0.0990102
	1848	-0.051195	0.582804	-0.291924
	1849	0.0789504	-0.272096	0.17876
	1850	0.399692	0.0923533	-0.17966
	1851	0.0594049	-0.0443871	0.0824996
	1852	-0.0398988	0.269805	-0.1092
	1853	0.47916	-0.163022	0.01724
	1854	0.0439045	-0.0835533	0.15151
	1855	0.0424113	0.120355	-6.99123e-05
	1856	-0.0539174	0.0551879	0.233068
	1857	-0.158372	0.704314	-0.410786
	1858	0.0861329	0.0246576	-0.0893066
	1859	0.226243	-0.181456	-0.178573
	1860	0.262892	0.0611319	-0.240362
	1861	0.424309	-0.0244038	0.0182225
	1862	-0.0322261	0.10579	-0.143215
	1863	-0.10024	0.0895837	0.0761466
	1864	-0.00471372	0.00701283	0.160288
	1865	0.318001	0.0277985	-0.07389
	1866	-0.0551736	0.302748	-0.0675657
	1867	-0.271395	0.503638	-0.104712
	1868	0.434249	0.225491	-0.680181
	1869	0.0636951	0.0162092	0.168348
	1870	0.872267	-0.080742	-0.371669
	1871	0.153165	0.178531	-0.306562
	1872	-0.0196165	0.187304	0.0577621
	1873	0.150119	-0.132697	0.285748
	1874	0.168587	-0.0566454	-0.118893
	1875	-0.134379	0.170339	-0.145492
	1876	0.0827325	0.487572	-0.433906
	1877	-0.0802944	0.14312	0.150544
	1878	1.0419	-0.443316	-0.592529
	1879	-0.136897	-0.126149	0.328888
	1880	0.428092	-0.208906	-0.0923619
	1881	0.07557	0.16851	-0.150975
	1882	0.116204	0.130166	-0.11006
	1883	0.0246878	-0.152316	0.0967063
	1884	-0.0670376	-0.0578596	0.0541634
	1885	-0.123834	-0.03394	0.0846182
	1886	-0.0945968	0.277442	-0.144015
	1887	0.451447	0.0417577	-0.168107
	1888	-0.214199	0.137987	0.0903226
	1889	0.0603851	-0.00586339	-0.0282615
	1890	-0.0425098	-0.0313246	0.0169205
	1891	-0.101645	0.127505	0.0768259
	1892	-0.191728	-0.0674431	-0.0240115
	1893	0.0854805	-0.400476	0.494364
	1894	-0.147933	0.000488693	0.0505505
	1895	0.0925137	0.0500914	0.0836586
	1896	0.107346	-0.0671792	0.0127248
	1897	-0.237418	-0.0673091	0.127629
	1898	-0.00408839	-0.213151	0.111642
	1899	0.0161524	-0.236906	0.261836
	1900	0.279351	0.131086	-0.311506
	1901	-0.0939074	-0.49045	-0.0138865
	1902	0.091592	0.134123	-0.333956
	1903	0.297182	1.19017	-0.953794
	1904	-0.197511	0.0275858	0.0198522
	1905	0.0336934	-0.0167786	-0.0211382
	1906	-0.14956	-0.545405	1.01898
	1907	-0.0423862	0.0272184	-0.0335326
	1908	0.118704	-0.0167281	-0.0762949
	1909	-0.168451	0.703595	-0.372795
	1910	-0.0274059	0.225913	-0.0560153
	1911	-0.0199457	0.205995	-0.0674036
	1912	-0.119978	0.0536655	-0.040614
	1913	0.159685	-0.625878	0.193541
	1914	-0.689044	-0.00819887	0.52237
	1915	0.349362	0.14228	0.0412526
	1916	0.369087	-0.215626	-0.0642055
	1917	0.107265	0.137949	-0.111513
	1918	0.858796	-0.31741	-0.1621
	1919	0.0480923	0.330819	-0.337587
	1920	-0.23119	0.0479999	0.00407642
	1921	-0.162871	-0.0647131	0.238813
	1922	-0.0131991	0.229082	-0.180536
	1923	0.378836	-0.221677	-0.0994182
	1924	0.398884	0.0969877	-0.321932
	1925	-0.221961	0.410078	-0.163989
	1926	0.51176	-0.230984	-0.141381
	1927	0.063646	0.00464844	0.138171
	1928	-0.179081	0.13919	0.288155
	1929	-0.028298	0.457837	-0.461422
	1930	0.122879	-0.0790669	0.134052
	1931	-0.0243303	0.026936	-0.0831889
	1932	-0.42161	-0.115527	0.397779
	1933	0.692433	-0.0396962	-0.398595
	1934	0.373215	-0.263799	-0.393438
	1935	0.0798373	-0.0136716	-0.00747048
	1936	0.415279	-0.274954	-0.0764668
	1937	-0.15473	-0.263727	0.232867
	1938	0.122634	0.0168695	0.10501
	1939	0.115977	0.256062	-0.336815
	1940	0.467465	0.140107	-0.212659
	1941	-0.255382	-0.113831	0.186743
	1942	0.0610405	0.251455	-0.0864906
	1943	0.142008	0.132863	-0.118554
	1944	0.0382074	0.0948079	-0.0888014
	1945	0.137419	0.275495	0.0904395
	1946	0.68562	-0.20004	-0.286325
	1947	-0.00592297	0.0796447	-0.0323491
	1948	0.255222	-0.151532	0.0680879
	1949	0.497417	0.0076497	-0.341654
	1950	0.038171	0.31154	-0.472647
	1951	-0.166023	0.341976	-0.163682
	1952	0.224934	0.258755	-0.109125
	1953	0.136678	-0.312859	0.235247
	1954	0.0336261	0.625719	-0.189811
	1955	0.273018	0.284037	-0.406953
	1956	-0.111703	-0.183653	0.13526
	1957	0.491976	-0.231486	-0.0982618
	1958	0.358317	-0.269328	0.0316944
	1959	0.440413	0.505674	-0.694961
	1960	0.0362687	0.00919166	-0.0874165
	1961	-0.189443	-0.0893043	0.243669
	1962	0.147247	0.232619	-0.0626146
	1963	0.010488	-0.00446865	-0.0327042
	1964	-0.260477	0.789568	-0.392652
	1965	-0.420897	0.283208	0.20502
	1966	-0.0827786	-0.22779	0.269619
	1967	-0.32901	0.312488	0.0564342
	1968	-0.107748	0.200011	0.0353609
	1969	0.0550866	0.236111	-0.160002
	1970	0.163336	-0.0858556	-0.100252
	1971	0.298903	0.487845	-0.880198
	1972	0.430793	-0.15835	-0.226177
	1973	0.572591	-0.00697132	-0.276147
	1974	0.465767	-0.0394975	-0.395142
	1975	-0.182213	0.210962	-0.18014
	1976	-0.110143	-0.00911273	0.203435
	1977	0.213748	0.158145	-0.218199
	1978	0.0827497	0.528323	-0.353123
	1979	0.89496	0.0720417	-0.632032
	1980	0.539216	-0.020471	-0.302583
	1981	0.258174	-0.265652	0.0970627
	1982	-0.0654561	0.18085	-0.43082
	1983	0.192431	0.209875	-0.206858
	1984	0.00885112	-0.0388875	-0.0221335
	1985	-0.085542	-0.0586187	-0.0362808
	1986	-0.0118275	0.551443	-0.570649
	1987	0.208764	-0.0413116	-0.14734
	1988	-0.151516	-0.124482	0.504011
	1989	0.10196	-0.212578	-0.199993
	1990	0.0474625	-0.149992	-0.0690747
	1991	-0.138101	-0.179984	0.0378576
	1992	-0.0974152	0.0506895	0.0934167
	1993	0.0886283	-0.0546392	-0.252812
	1994	0.00598786	0.0191	0.21269
	1995	-0.571439	0.0790312	0.168287
	1996	-0.0115566	-0.149677	0.024157
	1997	0.122808	0.100182	0.016069
	1998	-0.00574417	0.0391019	-0.175928
[truncated: 3,516 more rows]

## Sheet: Fig 4c
Figure 4c
		0.1 mA						0.5 mA						2 mA
		Trial 1	Trial 2	Trial 3	Trial 4	Trial 5	Trial 6	Trial 7	Trial 8	Trial 9	Trial 10	Trial 11	Trial 12	Trial 13	Trial 14	Trial 15	Trial 16	Trial 17	Trial 18
	Trial 1	1	0.019856	-0.00234523	0.0255424	0.034726	-0.0478367	-0.0321515	-0.00830725	-0.0300487	-0.0131231	-0.0632577	-0.0114607	0.0221084	-0.00630145	0.0151535	-0.0178232	-0.00437102	-0.0048301
	Trial 2	0.019856	1	0.0418533	0.0868641	-0.0182571	-0.00553623	0.0451639	0.065664	-0.0414802	-0.0152765	-0.143054	-0.117852	-0.0852729	-0.113109	-0.104124	-0.0815444	-0.132352	-0.128679
	Trial 3	-0.00234523	0.0418533	1	0.108468	0.0194134	0.00745067	-0.0168187	0.0259694	0.0108553	0.00998538	0.0197383	0.0277397	0.00935255	0.00809271	0.00506583	0.00252664	0.0153436	0.013703
	Trial 4	0.0255424	0.0868641	0.108468	1	0.0270265	-0.0312342	-0.0271274	0.0404409	-0.0244466	0.00349729	-0.0573229	-0.0151943	-0.0300806	-0.0270268	-0.024426	-0.000688538	-0.0313074	-0.0311859
	Trial 5	0.034726	-0.0182571	0.0194134	0.0270265	1	-0.0443987	0.0157481	0.0273984	-0.0261684	0.0324608	0.0220307	0.0095778	-0.0383294	-0.0314415	-0.0267328	-0.0262738	-0.0415294	0.00670423
	Trial 6	-0.0478367	-0.00553623	0.00745067	-0.0312342	-0.0443987	1	-0.127992	-0.136697	-0.0523657	-0.128044	-0.0863351	-0.0735848	0.00771287	0.00518367	-0.0197774	-0.0338335	0.0110624	-0.0597721
	Trial 7	-0.0321515	0.0451639	-0.0168187	-0.0271274	0.0157481	-0.127992	1	0.424196	0.327425	0.352846	0.298436	0.267246	0.0661057	0.131939	0.118735	0.170205	0.080237	0.10656
	Trial 8	-0.00830725	0.065664	0.0259694	0.0404409	0.0273984	-0.136697	0.424196	1	0.398517	0.439036	0.389604	0.320567	0.0993175	0.159474	0.150076	0.234637	0.124055	0.149997
	Trial 9	-0.0300487	-0.0414802	0.0108553	-0.0244466	-0.0261684	-0.0523657	0.327425	0.398517	1	0.389705	0.420483	0.455956	0.30463	0.347182	0.324444	0.374314	0.31648	0.261689
	Trial 10	-0.0131231	-0.0152765	0.00998538	0.00349729	0.0324608	-0.128044	0.352846	0.439036	0.389705	1	0.442882	0.349471	0.0264296	0.131124	0.130419	0.232369	0.080532	0.117575
	Trial 11	-0.0632577	-0.143054	0.0197383	-0.0573229	0.0220307	-0.0863351	0.298436	0.389604	0.420483	0.442882	1	0.442888	0.143875	0.237815	0.211525	0.289002	0.207818	0.234889
	Trial 12	-0.0114607	-0.117852	0.0277397	-0.0151943	0.0095778	-0.0735848	0.267246	0.320567	0.455956	0.349471	0.442888	1	0.369803	0.40623	0.379465	0.406463	0.382109	0.312835
	Trial 13	0.0221084	-0.0852729	0.00935255	-0.0300806	-0.0383294	0.00771287	0.0661057	0.0993175	0.30463	0.0264296	0.143875	0.369803	1	0.759578	0.720553	0.578741	0.770812	0.640642
	Trial 14	-0.00630145	-0.113109	0.00809271	-0.0270268	-0.0314415	0.00518367	0.131939	0.159474	0.347182	0.131124	0.237815	0.40623	0.759578	1	0.814852	0.700453	0.808702	0.689606
	Trial 15	0.0151535	-0.104124	0.00506583	-0.024426	-0.0267328	-0.0197774	0.118735	0.150076	0.324444	0.130419	0.211525	0.379465	0.720553	0.814852	1	0.696357	0.808041	0.720047
	Trial 16	-0.0178232	-0.0815444	0.00252664	-0.000688538	-0.0262738	-0.0338335	0.170205	0.234637	0.374314	0.232369	0.289002	0.406463	0.578741	0.700453	0.696357	1	0.669517	0.596074
	Trial 17	-0.00437102	-0.132352	0.0153436	-0.0313074	-0.0415294	0.0110624	0.080237	0.124055	0.31648	0.080532	0.207818	0.382109	0.770812	0.808702	0.808041	0.669517	1	0.73814
	Trial 18	-0.0048301	-0.128679	0.013703	-0.0311859	0.00670423	-0.0597721	0.10656	0.149997	0.261689	0.117575	0.234889	0.312835	0.640642	0.689606	0.720047	0.596074	0.73814	1

## Sheet: Fig 4d
Figure 4d
	Trial variance
Stimulus amp	Mouse 1 (Male)	Mouse 2 (Female)	Mouse 3 (Female)	Mouse 4 (Female)
0.1	4.91735	4.64659	5.03182	4.1561
0.5	0.972693	1.15496	2.14372	3.39833
1	1.13339	0.573697	1.93364	2.53441
2	1.24956	0.365746	1.77483	2.51306

[truncated: 16 more sheets: Fig 4e, Fig 4g, Fig 4h, Fig 5b, Fig 5d, Fig 5e, Fig 5f, Fig 5g, Fig 5h, Supplementary Fig 4c, Supplementary Fig 4d, Supplementary Fig 7a, Supplementary Fig 7b, Supplementary Fig 7c, Supplementary Fig 8a, Supplementary Fig 9d]
